# Supplementary material for: Multi-tissue transcriptomics for construction of a comprehensive gene resource for the terrestrial snail Theba pisana
Source: Sci Rep. 2016 Feb 8;6:20685. doi: 10.1038/srep20685 (PMC4745086; doi:10.1038/srep20685)
Supplement: Supplementary Dataset 1 [file srep20685-s2.xls]

## Sheet: GPCRs
Unigene	Pfam domain	Pfam ID	E-value
Unigene101272_All	7tm_1	PF00001.16	1.3e-82
CL8610.Contig1_All	7tm_1	PF00001.16	4.8e-80
Unigene112206_All	7tm_1	PF00001.16	3.8e-62
Unigene86798_All	ABA_GPCR	PF12430.3	6.8e-61
Unigene149762_All	7tm_1	PF00001.16	1.5e-58
Unigene58794_All	7tm_1	PF00001.16	6.8e-56
Unigene88063_All	7tm_1	PF00001.16	7.3e-56
CL4686.Contig1_All	7tm_1	PF00001.16	2.8e-54
Unigene78435_All	7tm_1	PF00001.16	1.8e-51
CL12369.Contig1_All	7tm_1	PF00001.16	2.3e-51
CL11512.Contig2_All	7tm_1	PF00001.16	5.9e-51
Unigene68527_All	7tm_1	PF00001.16	2.7e-50
Unigene48814_All	7tm_1	PF00001.16	7.8e-49
Unigene95459_All	7tm_1	PF00001.16	8e-49
CL958.Contig1_All	7tm_1	PF00001.16	6.1e-47
CL958.Contig2_All	7tm_1	PF00001.16	6.1e-47
CL958.Contig3_All	7tm_1	PF00001.16	6.1e-47
CL5183.Contig1_All	7tm_1	PF00001.16	7.8e-46
CL14598.Contig1_All	7tm_1	PF00001.16	2.2e-44
Unigene68109_All	7tm_1	PF00001.16	2.3e-44
Unigene10894_All	7tm_1	PF00001.16	5.5e-44
Unigene21144_All	7tm_1	PF00001.16	9e-44
Unigene86909_All	7tm_1	PF00001.16	3e-42
Unigene174232_All	7tm_1	PF00001.16	4.4e-41
CL14598.Contig2_All	7tm_1	PF00001.16	1.2e-40
Unigene87102_All	7tm_1	PF00001.16	3.9e-40
Unigene35429_All	7tm_1	PF00001.16	1.1e-39
Unigene4790_All	7TM_GPCR_Srw	PF10324.4	9.2e-39
Unigene87495_All	7tm_1	PF00001.16	1.8e-38
Unigene109353_All	7tm_1	PF00001.16	1.2e-36
Unigene89133_All	7TM_GPCR_Srw	PF10324.4	7.2e-36
Unigene109190_All	7tm_1	PF00001.16	1.6e-35
Unigene65493_All	7tm_1	PF00001.16	9.4e-35
CL5509.Contig2_All	7tm_1	PF00001.16	1.4e-34
Unigene31302_All	7tm_1	PF00001.16	2.2e-34
Unigene48895_All	7tm_1	PF00001.16	2.5e-34
Unigene29418_All	7tm_1	PF00001.16	1.3e-33
CL13246.Contig1_All	7tm_1	PF00001.16	3.4e-33
CL13246.Contig2_All	7tm_1	PF00001.16	3.4e-33
Unigene42532_All	7TM_GPCR_Srw	PF10324.4	1.9e-32
Unigene88291_All	7tm_1	PF00001.16	7.8e-32
Unigene814_All	7tm_1	PF00001.16	8.6e-32
CL19355.Contig1_All	7tm_1	PF00001.16	3.2e-31
CL19355.Contig2_All	7tm_1	PF00001.16	3.2e-31
CL3972.Contig1_All	7tm_1	PF00001.16	3e-30
Unigene49358_All	7tm_1	PF00001.16	6.6e-30
CL2901.Contig2_All	7tm_1	PF00001.16	1.6e-29
CL2901.Contig3_All	7tm_1	PF00001.16	2.3e-29
Unigene116187_All	7tm_1	PF00001.16	9.9e-29
Unigene46208_All	7tm_1	PF00001.16	1.8e-28
Unigene87008_All	7tm_1	PF00001.16	1.9e-27
Unigene118556_All	7tm_1	PF00001.16	2.3e-27
Unigene8883_All	7tm_1	PF00001.16	4.8e-27
Unigene19291_All	7tm_1	PF00001.16	1.1e-26
Unigene4248_All	7tm_1	PF00001.16	1.3e-26
Unigene100474_All	7tm_1	PF00001.16	2e-26
Unigene67237_All	7tm_1	PF00001.16	2.1e-26
Unigene47277_All	7tm_1	PF00001.16	4.9e-26
Unigene97420_All	7TM_GPCR_Srw	PF10324.4	5.7e-26
Unigene135496_All	7tm_1	PF00001.16	2e-25
Unigene72887_All	7tm_1	PF00001.16	2.3e-25
CL6563.Contig1_All	7tm_1	PF00001.16	5e-25
Unigene60777_All	7TM_GPCR_Srw	PF10324.4	7.2e-25
CL7716.Contig2_All	7tm_1	PF00001.16	1.3e-24
CL7716.Contig3_All	7tm_1	PF00001.16	1.3e-24
Unigene111518_All	7tm_1	PF00001.16	1.6e-24
Unigene66075_All	7tm_1	PF00001.16	8.3e-24
CL6050.Contig3_All	7tm_1	PF00001.16	3.2e-23
CL6050.Contig1_All	7tm_1	PF00001.16	3.2e-23
Unigene86047_All	7tm_1	PF00001.16	7.5e-23
Unigene132555_All	7tm_1	PF00001.16	8.7e-23
CL11621.Contig1_All	7tm_1	PF00001.16	2.7e-22
Unigene30749_All	7tm_1	PF00001.16	2.9e-22
Unigene130069_All	7tm_1	PF00001.16	5.8e-22
CL8383.Contig2_All	7tm_1	PF00001.16	9.8e-22
Unigene16801_All	7tm_1	PF00001.16	1.1e-21
Unigene185973_All	7tm_1	PF00001.16	2.1e-21
CL6050.Contig2_All	7tm_1	PF00001.16	3.2e-21
CL8383.Contig1_All	7tm_1	PF00001.16	4.9e-21
Unigene133642_All	7tm_1	PF00001.16	5.9e-21
Unigene81126_All	7tm_1	PF00001.16	8.9e-21
Unigene68598_All	7tm_1	PF00001.16	9.8e-21
Unigene18811_All	7tm_1	PF00001.16	9.9e-21
CL13444.Contig2_All	7tm_1	PF00001.16	1.2e-20
CL20832.Contig1_All	7tm_1	PF00001.16	1.7e-20
Unigene181279_All	7tm_1	PF00001.16	3.3e-20
Unigene11846_All	7tm_1	PF00001.16	1.2e-19
Unigene110802_All	7tm_1	PF00001.16	1.8e-19
Unigene123719_All	7tm_1	PF00001.16	1.9e-19
Unigene104970_All	7TM_GPCR_Srw	PF10324.4	2.2e-19
Unigene185973_All	7TM_GPCR_Srw	PF10324.4	3.1e-19
Unigene108295_All	7tm_1	PF00001.16	3.5e-19
CL1901.Contig2_All	7tm_1	PF00001.16	3.8e-19
Unigene108861_All	7tm_1	PF00001.16	6.9e-19
Unigene20967_All	7tm_1	PF00001.16	8.7e-19
Unigene70783_All	7tm_1	PF00001.16	1.2e-18
Unigene22463_All	7tm_1	PF00001.16	2.3e-18
Unigene42532_All	7tm_1	PF00001.16	6.9e-18
Unigene48881_All	7TM_GPCR_Srw	PF10324.4	8e-18
Unigene137111_All	7tm_1	PF00001.16	9.5e-18
Unigene48881_All	7tm_1	PF00001.16	1e-17
Unigene132503_All	7tm_1	PF00001.16	2.3e-17
Unigene200089_All	7tm_1	PF00001.16	2.5e-17
Unigene105617_All	7tm_1	PF00001.16	7.3e-17
Unigene4790_All	7tm_1	PF00001.16	8.5e-17
CL8610.Contig1_All	7TM_GPCR_Srsx	PF10320.4	1e-16
Unigene29528_All	7tm_1	PF00001.16	1.2e-16
Unigene201974_All	7tm_1	PF00001.16	1.2e-16
Unigene66530_All	7tm_1	PF00001.16	1.4e-16
Unigene29527_All	7tm_1	PF00001.16	1.4e-16
Unigene20967_All	7TM_GPCR_Srw	PF10324.4	1.5e-16
Unigene66703_All	7tm_1	PF00001.16	1.5e-16
CL18386.Contig1_All	7tm_1	PF00001.16	1.7e-16
CL18386.Contig2_All	7tm_1	PF00001.16	1.7e-16
Unigene655_All	7tm_1	PF00001.16	1.9e-16
Unigene81485_All	7tm_1	PF00001.16	2.5e-16
CL10794.Contig1_All	7tm_1	PF00001.16	3.3e-16
CL10794.Contig2_All	7tm_1	PF00001.16	3.3e-16
Unigene89133_All	7tm_1	PF00001.16	3.9e-16
Unigene140792_All	7tm_1	PF00001.16	6.6e-16
Unigene100474_All	7TM_GPCR_Srw	PF10324.4	7.4e-16
CL2580.Contig2_All	7tm_1	PF00001.16	9.2e-16
CL4686.Contig1_All	7TM_GPCR_Srsx	PF10320.4	1.1e-15
CL13444.Contig1_All	7tm_1	PF00001.16	1.5e-15
Unigene50404_All	7tm_1	PF00001.16	1.7e-15
Unigene49456_All	7tm_1	PF00001.16	2.3e-15
Unigene68444_All	7tm_1	PF00001.16	3.3e-15
Unigene125747_All	7tm_1	PF00001.16	4.7e-15
Unigene29860_All	7tm_1	PF00001.16	5.6e-15
Unigene57242_All	7tm_1	PF00001.16	5.8e-15
Unigene18811_All	7TM_GPCR_Srw	PF10324.4	1.2e-14
Unigene55622_All	7tm_1	PF00001.16	1.7e-14
Unigene20585_All	7tm_1	PF00001.16	2e-14
Unigene174662_All	7tm_1	PF00001.16	2.5e-14
Unigene50404_All	7TM_GPCR_Srw	PF10324.4	2.7e-14
CL3723.Contig1_All	7TM_GPCR_Srw	PF10324.4	3.6e-14
Unigene112532_All	7tm_1	PF00001.16	4e-14
Unigene195162_All	7tm_1	PF00001.16	4.6e-14
Unigene190695_All	7tm_1	PF00001.16	7.3e-14
Unigene125520_All	7tm_1	PF00001.16	1.2e-13
Unigene97420_All	7tm_1	PF00001.16	1.5e-13
Unigene190224_All	7tm_1	PF00001.16	2.6e-13
Unigene84866_All	7tm_1	PF00001.16	2.8e-13
Unigene111798_All	7tm_1	PF00001.16	4e-13
Unigene104970_All	7tm_1	PF00001.16	4.4e-13
Unigene147170_All	7TM_GPCR_Srw	PF10324.4	5.5e-13
Unigene21885_All	7tm_1	PF00001.16	5.5e-13
CL10433.Contig2_All	7tm_1	PF00001.16	6.2e-13
Unigene78614_All	7tm_1	PF00001.16	7e-13
Unigene90854_All	7tm_1	PF00001.16	7.9e-13
CL1901.Contig1_All	7tm_1	PF00001.16	1.4e-12
Unigene58618_All	7tm_1	PF00001.16	1.5e-12
Unigene21144_All	7TM_GPCR_Srsx	PF10320.4	1.9e-12
Unigene49127_All	7tm_1	PF00001.16	2e-12
Unigene37219_All	7tm_1	PF00001.16	2.2e-12
Unigene63937_All	7tm_1	PF00001.16	2.4e-12
Unigene126921_All	7tm_1	PF00001.16	2.4e-12
Unigene174662_All	7TM_GPCR_Srw	PF10324.4	2.5e-12
CL6307.Contig1_All	7tm_1	PF00001.16	2.5e-12
CL6307.Contig2_All	7tm_1	PF00001.16	2.5e-12
Unigene92370_All	7tm_1	PF00001.16	3.1e-12
Unigene70783_All	7TM_GPCR_Srw	PF10324.4	4e-12
Unigene87005_All	7tm_1	PF00001.16	4.3e-12
Unigene68109_All	7TM_GPCR_Srsx	PF10320.4	4.7e-12
Unigene159389_All	7tm_1	PF00001.16	5.3e-12
Unigene65493_All	7TM_GPCR_Srsx	PF10320.4	5.4e-12
Unigene120374_All	7TM_GPCR_Srw	PF10324.4	6.1e-12
CL6477.Contig1_All	7tm_1	PF00001.16	7.2e-12
CL3723.Contig1_All	7tm_1	PF00001.16	8.5e-12
Unigene16210_All	7tm_1	PF00001.16	9e-12
Unigene62864_All	7tm_1	PF00001.16	1.3e-11
Unigene112497_All	7tm_1	PF00001.16	1.4e-11
Unigene30156_All	7tm_1	PF00001.16	1.6e-11
Unigene115624_All	7tm_1	PF00001.16	1.6e-11
Unigene201683_All	7tm_1	PF00001.16	2.1e-11
CL3731.Contig2_All	7tm_1	PF00001.16	3.5e-11
CL11344.Contig2_All	7tm_1	PF00001.16	3.7e-11
Unigene37679_All	7tm_1	PF00001.16	4.5e-11
Unigene148237_All	7tm_1	PF00001.16	5.2e-11
Unigene124437_All	7tm_1	PF00001.16	5.4e-11
Unigene192486_All	7tm_1	PF00001.16	5.4e-11
Unigene112556_All	7tm_1	PF00001.16	9.3e-11
Unigene81485_All	7TM_GPCR_Srw	PF10324.4	9.4e-11
Unigene87005_All	7TM_GPCR_Srw	PF10324.4	1e-10
Unigene135895_All	7TM_GPCR_Srw	PF10324.4	1.2e-10
Unigene120502_All	7tm_1	PF00001.16	1.2e-10
Unigene108609_All	7TM_GPCR_Srw	PF10324.4	1.3e-10
Unigene15826_All	7tm_1	PF00001.16	1.3e-10
Unigene171557_All	7tm_1	PF00001.16	1.4e-10
Unigene126045_All	7tm_1	PF00001.16	1.6e-10
Unigene188705_All	7tm_1	PF00001.16	1.6e-10
Unigene108862_All	7tm_1	PF00001.16	2.2e-10
CL4455.Contig2_All	7tm_1	PF00001.16	2.4e-10
Unigene64119_All	7tm_1	PF00001.16	2.7e-10
Unigene164196_All	7tm_1	PF00001.16	3e-10
Unigene120374_All	7tm_1	PF00001.16	3.2e-10
Unigene50954_All	7tm_1	PF00001.16	5.2e-10
Unigene54133_All	7tm_1	PF00001.16	6.8e-10
Unigene57093_All	7TM_GPCR_Srw	PF10324.4	7.4e-10
Unigene60777_All	7tm_1	PF00001.16	7.8e-10
Unigene49358_All	7TM_GPCR_Srv	PF10323.4	8.1e-10
Unigene134780_All	7tm_1	PF00001.16	8.1e-10
Unigene26371_All	7TM_GPCR_Srw	PF10324.4	9.2e-10
Unigene15087_All	7tm_1	PF00001.16	9.5e-10
Unigene108609_All	7tm_1	PF00001.16	1.1e-09
CL3731.Contig1_All	7tm_1	PF00001.16	1.2e-09
Unigene68444_All	7TM_GPCR_Srw	PF10324.4	1.3e-09
Unigene83242_All	7tm_1	PF00001.16	1.3e-09
CL2580.Contig2_All	7TM_GPCR_Srw	PF10324.4	1.4e-09
Unigene137023_All	7tm_1	PF00001.16	1.6e-09
Unigene84103_All	7tm_1	PF00001.16	1.6e-09
Unigene80747_All	7tm_1	PF00001.16	2.1e-09
Unigene45637_All	7tm_1	PF00001.16	2.2e-09
Unigene139483_All	7tm_1	PF00001.16	2.3e-09
Unigene15826_All	7TM_GPCR_Srw	PF10324.4	2.8e-09
Unigene160486_All	7tm_1	PF00001.16	2.8e-09
Unigene116603_All	7tm_1	PF00001.16	4e-09
Unigene29183_All	7tm_1	PF00001.16	4.5e-09
CL17153.Contig1_All	7TM_GPCR_Srw	PF10324.4	4.8e-09
Unigene7339_All	7tm_1	PF00001.16	6.5e-09
Unigene8271_All	7tm_1	PF00001.16	8e-09
Unigene136628_All	7tm_1	PF00001.16	8e-09
Unigene112708_All	7tm_1	PF00001.16	9.1e-09
CL11512.Contig2_All	7TM_GPCR_Srsx	PF10320.4	1e-08
CL8731.Contig1_All	7tm_1	PF00001.16	1.4e-08
Unigene125140_All	7tm_1	PF00001.16	1.5e-08
Unigene78435_All	7TM_GPCR_Srsx	PF10320.4	2.1e-08
Unigene29418_All	7TM_GPCR_Srx	PF10328.4	2.2e-08
Unigene137397_All	7TM_GPCR_Srw	PF10324.4	2.6e-08
Unigene182013_All	7tm_1	PF00001.16	3.3e-08
Unigene108179_All	7tm_1	PF00001.16	3.4e-08
Unigene198471_All	7tm_1	PF00001.16	3.9e-08
Unigene81162_All	7tm_1	PF00001.16	4.1e-08
CL20526.Contig1_All	7tm_1	PF00001.16	5.7e-08
Unigene84992_All	7tm_1	PF00001.16	6.5e-08
Unigene20232_All	7tm_1	PF00001.16	7.3e-08
CL958.Contig1_All	7TM_GPCR_Srw	PF10324.4	9.8e-08
CL958.Contig2_All	7TM_GPCR_Srw	PF10324.4	9.8e-08
CL958.Contig3_All	7TM_GPCR_Srw	PF10324.4	9.8e-08
CL15114.Contig1_All	7tm_1	PF00001.16	9.8e-08
CL15114.Contig2_All	7tm_1	PF00001.16	9.8e-08
Unigene132524_All	7tm_1	PF00001.16	9.9e-08
Unigene31302_All	7TM_GPCR_Srsx	PF10320.4	1.3e-07
Unigene88996_All	7tm_1	PF00001.16	1.3e-07
Unigene19949_All	7tm_1	PF00001.16	1.3e-07
CL8610.Contig1_All	7TM_GPCR_Srx	PF10328.4	1.4e-07
Unigene130967_All	7tm_1	PF00001.16	1.6e-07
CL15983.Contig2_All	7tm_1	PF00001.16	1.6e-07
Unigene49316_All	7tm_1	PF00001.16	2.1e-07
Unigene116256_All	7tm_1	PF00001.16	2.4e-07
Unigene192530_All	7tm_1	PF00001.16	2.8e-07
Unigene150960_All	7tm_1	PF00001.16	2.9e-07
Unigene7778_All	7tm_1	PF00001.16	3.4e-07
Unigene20745_All	7tm_1	PF00001.16	3.8e-07
Unigene74988_All	7tm_1	PF00001.16	4.1e-07
Unigene88544_All	7tm_1	PF00001.16	4.7e-07
Unigene4923_All	7tm_1	PF00001.16	4.8e-07
Unigene7610_All	7tm_1	PF00001.16	6.8e-07
CL11512.Contig2_All	7TM_GPCR_Srx	PF10328.4	8.4e-07
Unigene112206_All	7TM_GPCR_Srsx	PF10320.4	8.9e-07
Unigene192278_All	7tm_1	PF00001.16	8.9e-07
Unigene135413_All	7tm_1	PF00001.16	8.9e-07
Unigene123045_All	7tm_1	PF00001.16	1e-06
Unigene69354_All	7tm_1	PF00001.16	1e-06
Unigene123584_All	7tm_1	PF00001.16	1.1e-06
CL17153.Contig1_All	7tm_1	PF00001.16	1.1e-06
Unigene40005_All	7tm_1	PF00001.16	1.2e-06
Unigene65161_All	7tm_1	PF00001.16	1.2e-06
Unigene192294_All	7tm_1	PF00001.16	1.4e-06
Unigene46208_All	7TM_GPCR_Srsx	PF10320.4	1.5e-06
Unigene130469_All	7tm_1	PF00001.16	1.5e-06
Unigene153149_All	7tm_1	PF00001.16	1.5e-06
Unigene166723_All	7tm_1	PF00001.16	1.7e-06
Unigene4747_All	7tm_1	PF00001.16	1.7e-06
Unigene48697_All	7tm_1	PF00001.16	1.8e-06
CL6477.Contig2_All	7tm_1	PF00001.16	1.8e-06
CL4686.Contig1_All	7TM_GPCR_Srx	PF10328.4	1.9e-06
Unigene88063_All	7TM_GPCR_Srw	PF10324.4	2.2e-06
Unigene151247_All	7tm_1	PF00001.16	2.2e-06
Unigene159685_All	7tm_1	PF00001.16	2.3e-06
Unigene48814_All	7TM_GPCR_Srsx	PF10320.4	2.6e-06
Unigene7610_All	7TM_GPCR_Srw	PF10324.4	2.7e-06
CL14598.Contig1_All	7TM_GPCR_Srsx	PF10320.4	2.8e-06
Unigene58794_All	7TM_GPCR_Srsx	PF10320.4	2.8e-06
CL8731.Contig1_All	7TM_GPCR_Srw	PF10324.4	2.8e-06
Unigene14247_All	7tm_1	PF00001.16	2.8e-06
Unigene161954_All	7TM_GPCR_Srw	PF10324.4	3.2e-06
CL3864.Contig1_All	7tm_1	PF00001.16	3.2e-06
Unigene68495_All	7tm_1	PF00001.16	3.2e-06
Unigene37101_All	7tm_1	PF00001.16	3.3e-06
CL13246.Contig1_All	7TM_GPCR_Srx	PF10328.4	3.8e-06
CL13246.Contig2_All	7TM_GPCR_Srx	PF10328.4	3.8e-06
Unigene105891_All	7tm_1	PF00001.16	3.8e-06
CL958.Contig1_All	7TM_GPCR_Srsx	PF10320.4	4e-06
CL958.Contig2_All	7TM_GPCR_Srsx	PF10320.4	4e-06
CL958.Contig3_All	7TM_GPCR_Srsx	PF10320.4	4e-06
CL3323.Contig1_All	7tm_1	PF00001.16	4.2e-06
Unigene34929_All	7tm_1	PF00001.16	4.6e-06
Unigene67877_All	7tm_1	PF00001.16	5.1e-06
Unigene76525_All	7tm_1	PF00001.16	5.2e-06
Unigene183990_All	7tm_1	PF00001.16	5.4e-06
CL11344.Contig2_All	7TM_GPCR_Srx	PF10328.4	5.8e-06
Unigene190419_All	7tm_1	PF00001.16	5.9e-06
Unigene54133_All	7TM_GPCR_Srsx	PF10320.4	6.1e-06
Unigene58794_All	7TM_GPCR_Srx	PF10328.4	6.1e-06
CL15983.Contig1_All	7tm_1	PF00001.16	6.6e-06
CL5183.Contig1_All	7TM_GPCR_Srsx	PF10320.4	7.5e-06
Unigene66075_All	7TM_GPCR_Srx	PF10328.4	7.8e-06
Unigene130469_All	7TM_GPCR_Srw	PF10324.4	7.9e-06
Unigene94039_All	7tm_1	PF00001.16	8e-06
CL2216.Contig1_All	7tm_1	PF00001.16	9.4e-06
Unigene29527_All	7TM_GPCR_Srw	PF10324.4	9.8e-06

## Sheet: readme
The column	Reference
Unigene	The Unigene ID used in our ThebaDB. One ID represent a Unigene. Here, all the Unigene are associated with protein coding sequence for protein family analysis
Pfam domain	The protein family used in this study is from Pfam database (http://pfam.xfam.org/). User can search the Pfam database using the domain information in this column for details.
Pfam ID	The protein family used in this study is from Pfam database (http://pfam.xfam.org/). User can search the Pfam ID information in this column to precisely retrieve the associated annotation and sequences in other species.
E-value	This column represents the significance threshold used to associate a Pfam domain with the Unigene sequence. The E-value means Expect-value, an estimation of how often we would expect to find a similar hit.
