# Supplementary material for: Multi-tissue transcriptomics for construction of a comprehensive gene resource for the terrestrial snail Theba pisana
Source: Sci Rep. 2016 Feb 8;6:20685. doi: 10.1038/srep20685 (PMC4745086; doi:10.1038/srep20685)
Supplement: Supplementary Dataset 2 [file srep20685-s3.xls]

## Sheet: HEPvsCNS
geneID	geneLength	log2(HEP_FPKM/CNS_FPKM)	pvalue	FDR
CL10035.Contig1_All	1789	8.9895	0	0
CL10150.Contig1_All	3945	2.5801	0	0
CL10170.Contig2_All	2828	-2.5936	0	0
CL10188.Contig1_All	621	7.8882	0	0
CL10188.Contig2_All	618	7.5874	0	0
CL10188.Contig3_All	354	8.6313	0	0
CL10255.Contig1_All	2616	-5.4226	0	0
CL10295.Contig2_All	2954	6.0193	0	0
CL10384.Contig2_All	2260	5.2611	0	0
CL1041.Contig1_All	3054	8.1061	0	0
CL10445.Contig2_All	1885	3.539	0	0
CL10511.Contig1_All	1339	-4.7674	0	0
CL10522.Contig2_All	1052	-6.9769	0	0
CL10615.Contig1_All	1000	8.6569	0	0
CL10615.Contig3_All	1243	7.3394	0	0
CL10672.Contig1_All	3437	-5.3939	0	0
CL10677.Contig1_All	1629	-2.9374	0	0
CL1069.Contig20_All	1089	7.3013	0	0
CL1069.Contig6_All	817	-10.5548	0	0
CL1072.Contig3_All	7895	5.4956	0	0
CL10731.Contig1_All	3165	7.1546	0	0
CL1074.Contig2_All	2152	4.2568	0	0
CL10798.Contig1_All	2939	11.1682	0	0
CL10798.Contig2_All	3061	14.3615	0	0
CL10808.Contig1_All	1329	-6.2977	0	0
CL10899.Contig1_All	890	10.9323	0	0
CL10916.Contig1_All	3491	3.8269	0	0
CL10937.Contig1_All	3860	2.2254	0	0
CL11046.Contig1_All	1494	15.0523	0	0
CL11051.Contig2_All	4156	5.9559	0	0
CL11071.Contig2_All	2224	6.4385	0	0
CL11122.Contig1_All	1619	-14.5653	0	0
CL11122.Contig2_All	1659	-7.3673	0	0
CL11147.Contig1_All	1383	-3.1481	0	0
CL11164.Contig1_All	848	-16.0958	0	0
CL11164.Contig2_All	408	-17.0241	0	0
CL11194.Contig1_All	681	7.5636	0	0
CL11194.Contig2_All	256	9.3157	0	0
CL11245.Contig1_All	1524	-1.0956	0	0
CL11289.Contig2_All	4911	-1.7196	0	0
CL11293.Contig1_All	1353	10.8398	0	0
CL11293.Contig2_All	1327	9.5429	0	0
CL11321.Contig1_All	999	2.4755	0	0
CL11463.Contig1_All	284	-9.5487	0	0
CL11487.Contig1_All	685	4.2198	0	0
CL11504.Contig4_All	1405	-16.7419	0	0
CL11533.Contig1_All	1890	9.974	0	0
CL11533.Contig2_All	1869	10.6852	0	0
CL11551.Contig1_All	681	9.6168	0	0
CL11551.Contig2_All	668	8.0324	0	0
CL11581.Contig2_All	781	9.4764	0	0
CL11604.Contig1_All	5601	8.4371	0	0
CL11678.Contig2_All	1392	-5.2046	0	0
CL11731.Contig2_All	384	-1.2061	0	0
CL11749.Contig2_All	279	-1.5615	0	0
CL11749.Contig3_All	524	-1.5059	0	0
CL11767.Contig1_All	2097	7.1872	0	0
CL1183.Contig22_All	9979	-6.4851	0	0
CL11893.Contig1_All	1111	-4.1092	0	0
CL1190.Contig3_All	444	-1.8031	0	0
CL11972.Contig1_All	949	7.4445	0	0
CL11982.Contig1_All	2433	-6.1805	0	0
CL11985.Contig1_All	505	7.2605	0	0
CL11985.Contig2_All	1388	3.3956	0	0
CL12016.Contig2_All	2565	-4.7679	0	0
CL12019.Contig1_All	3325	-4.5012	0	0
CL12024.Contig1_All	1135	-10.0928	0	0
CL12024.Contig2_All	1166	-8.6112	0	0
CL12069.Contig1_All	1606	-16.0829	0	0
CL12073.Contig1_All	222	-6.0637	0	0
CL12206.Contig2_All	1501	10.7624	0	0
CL12228.Contig1_All	4522	15.0274	0	0
CL1222.Contig1_All	3318	3.139	0	0
CL12239.Contig1_All	4284	6.5988	0	0
CL12296.Contig7_All	1489	9.0532	0	0
CL12491.Contig1_All	539	-1.7294	0	0
CL12491.Contig2_All	360	-1.5915	0	0
CL124.Contig1_All	3506	-3.9345	0	0
CL12501.Contig2_All	6636	1.5719	0	0
CL12639.Contig1_All	540	-1.7327	0	0
CL12711.Contig1_All	436	9.7767	0	0
CL12711.Contig3_All	531	10.3039	0	0
CL12726.Contig2_All	1162	-7.4928	0	0
CL12778.Contig1_All	522	-4.0218	0	0
CL1278.Contig1_All	2804	12.6993	0	0
CL1278.Contig2_All	2789	15.4532	0	0
CL1278.Contig3_All	1211	16.8318	0	0
CL12881.Contig2_All	2517	-9.0103	0	0
CL12938.Contig1_All	2017	10.3997	0	0
CL12969.Contig1_All	2775	-4.035	0	0
CL12969.Contig2_All	2730	-3.2115	0	0
CL12970.Contig1_All	532	-7.8346	0	0
CL12982.Contig1_All	557	-8.7597	0	0
CL12982.Contig2_All	298	-9.85	0	0
CL12982.Contig4_All	557	-8.2669	0	0
CL12990.Contig2_All	1923	4.7606	0	0
CL13015.Contig1_All	4812	13.0012	0	0
CL13023.Contig1_All	1099	-4.0113	0	0
CL13044.Contig1_All	1708	-5.249	0	0
CL13047.Contig3_All	3230	-1.8711	0	0
CL13101.Contig1_All	825	-7.7232	0	0
CL13101.Contig2_All	460	-7.9414	0	0
CL13257.Contig1_All	3462	-5.1475	0	0
CL13325.Contig1_All	607	-4.0915	0	0
CL13395.Contig3_All	1724	7.8862	0	0
CL13450.Contig1_All	1399	8.2679	0	0
CL13512.Contig1_All	1403	10.7984	0	0
CL13536.Contig2_All	2951	7.3576	0	0
CL1359.Contig2_All	5184	8.0575	0	0
CL1362.Contig1_All	852	-7.3819	0	0
CL13649.Contig1_All	890	6.7492	0	0
CL13656.Contig1_All	2822	-2.8427	0	0
CL13666.Contig1_All	3738	5.2864	0	0
CL13679.Contig2_All	4331	5.461	0	0
CL1371.Contig13_All	2359	-5.613	0	0
CL1371.Contig15_All	2237	-4.9265	0	0
CL1371.Contig16_All	298	-5.4513	0	0
CL1371.Contig18_All	1914	-4.7982	0	0
CL1371.Contig20_All	342	-5.1506	0	0
CL13819.Contig1_All	842	6.4295	0	0
CL13880.Contig1_All	1324	-2.4249	0	0
CL13950.Contig1_All	381	-1.5272	0	0
CL13950.Contig2_All	462	-2.6908	0	0
CL13966.Contig3_All	1116	1.9356	0	0
CL1402.Contig1_All	1210	5.9668	0	0
CL14140.Contig1_All	3215	3.8247	0	0
CL14170.Contig2_All	2137	7.4169	0	0
CL14170.Contig3_All	994	12.9642	0	0
CL14185.Contig3_All	900	-16.4734	0	0
CL14237.Contig1_All	721	7.1474	0	0
CL14237.Contig2_All	2232	7.2461	0	0
CL14293.Contig2_All	4542	2.2775	0	0
CL14315.Contig1_All	2949	10.5583	0	0
CL14323.Contig2_All	619	8.5912	0	0
CL14342.Contig1_All	2191	-3.4254	0	0
CL14347.Contig1_All	1065	9.4276	0	0
CL14348.Contig1_All	2163	8.9017	0	0
CL14355.Contig1_All	806	-2.4394	0	0
CL14437.Contig1_All	2530	9.9761	0	0
CL14441.Contig1_All	2333	8.2858	0	0
CL14447.Contig2_All	3313	6.5672	0	0
CL14480.Contig2_All	1435	10.5786	0	0
CL14530.Contig1_All	2190	-3.7101	0	0
CL14542.Contig1_All	1004	-3.2356	0	0
CL14611.Contig1_All	2191	-7.7667	0	0
CL14679.Contig1_All	228	-9.5432	0	0
CL14679.Contig2_All	722	-9.7241	0	0
CL14679.Contig3_All	685	-7.6228	0	0
CL14743.Contig1_All	1079	5.0461	0	0
CL14775.Contig1_All	1960	-2.1309	0	0
CL14861.Contig1_All	235	-11.7646	0	0
CL14928.Contig1_All	5980	-2.5794	0	0
CL14981.Contig2_All	4502	3.616	0	0
CL1503.Contig2_All	1614	-9.7036	0	0
CL15056.Contig1_All	696	-4.8694	0	0
CL15081.Contig2_All	788	-11.1574	0	0
CL15087.Contig1_All	917	-4.276	0	0
CL15094.Contig2_All	720	-6.7933	0	0
CL15122.Contig2_All	3505	6.119	0	0
CL15145.Contig1_All	816	-16.6273	0	0
CL15155.Contig10_All	2439	-1.5076	0	0
CL15155.Contig16_All	1008	-2.8858	0	0
CL15155.Contig18_All	3734	-1.1927	0	0
CL15155.Contig20_All	5432	-1.4891	0	0
CL15155.Contig2_All	1841	1.7427	0	0
CL15155.Contig7_All	1111	4.2796	0	0
CL15196.Contig1_All	1620	7.6142	0	0
CL151.Contig1_All	1043	10.7046	0	0
CL15228.Contig1_All	241	-4.1475	0	0
CL15301.Contig2_All	2744	3.9044	0	0
CL15374.Contig1_All	5448	-2.5408	0	0
CL15382.Contig1_All	2067	3.3043	0	0
CL15475.Contig1_All	2745	-4.4854	0	0
CL15505.Contig1_All	1166	-3.2771	0	0
CL15505.Contig2_All	1182	-3.8205	0	0
CL15531.Contig1_All	3440	-4.1348	0	0
CL15534.Contig1_All	4181	2.4772	0	0
CL15620.Contig1_All	1642	-6.9154	0	0
CL15620.Contig2_All	859	-7.5561	0	0
CL15628.Contig1_All	4434	2.9613	0	0
CL15664.Contig1_All	2914	-8.3628	0	0
CL15699.Contig2_All	972	-15.3923	0	0
CL15774.Contig1_All	1342	-15.8787	0	0
CL15798.Contig1_All	3665	6.9826	0	0
CL15824.Contig1_All	1229	-6.3968	0	0
CL15827.Contig1_All	1782	-4.3295	0	0
CL158.Contig1_All	204	7.7208	0	0
CL15969.Contig1_All	588	-6.7537	0	0
CL16006.Contig2_All	1408	6.7407	0	0
CL16044.Contig1_All	441	9.226	0	0
CL16086.Contig1_All	730	-3.2134	0	0
CL16086.Contig2_All	2996	-2.3571	0	0
CL160.Contig3_All	300	17.3895	0	0
CL16103.Contig1_All	1463	-6.6758	0	0
CL16140.Contig1_All	1883	7.5596	0	0
CL161.Contig2_All	392	-9.7718	0	0
CL16340.Contig2_All	968	10.087	0	0
CL16340.Contig3_All	1606	10.6063	0	0
CL16358.Contig3_All	2156	-4.0103	0	0
CL16410.Contig1_All	966	-9.1131	0	0
CL16428.Contig2_All	2547	-4.6218	0	0
CL16508.Contig1_All	2254	10.5079	0	0
CL1662.Contig5_All	623	3.9624	0	0
CL1662.Contig7_All	609	3.0821	0	0
CL16644.Contig2_All	1912	5.9484	0	0
CL16651.Contig2_All	2483	6.7628	0	0
CL1670.Contig3_All	1531	-4.5191	0	0
CL16736.Contig1_All	6198	-5.3798	0	0
CL16757.Contig1_All	1263	-11.0211	0	0
CL16802.Contig1_All	1153	-9.7235	0	0
CL16802.Contig2_All	2457	-10.1828	0	0
CL16904.Contig1_All	2933	4.9881	0	0
CL16908.Contig1_All	4366	2.4439	0	0
CL16909.Contig1_All	2069	3.4882	0	0
CL16909.Contig4_All	1976	4.2087	0	0
CL16979.Contig2_All	1074	15.6057	0	0
CL17013.Contig1_All	705	-8.5443	0	0
CL17013.Contig2_All	557	-5.7338	0	0
CL17050.Contig1_All	2079	5.4289	0	0
CL17076.Contig1_All	1607	3.4429	0	0
CL17082.Contig1_All	719	-6.1828	0	0
CL17082.Contig2_All	419	-6.0455	0	0
CL17100.Contig1_All	2706	-9.2613	0	0
CL17139.Contig1_All	6855	7.5746	0	0
CL17217.Contig1_All	811	-16.4718	0	0
CL17217.Contig2_All	800	-12.4971	0	0
CL17313.Contig3_All	1496	1.11	0	0
CL17339.Contig1_All	1543	-1.5701	0	0
CL17339.Contig2_All	804	-4.1638	0	0
CL1733.Contig2_All	871	-7.2842	0	0
CL1734.Contig1_All	278	6.019	0	0
CL1734.Contig2_All	679	7.1657	0	0
CL17355.Contig1_All	1374	-15.3312	0	0
CL17368.Contig1_All	1460	-4.5465	0	0
CL17379.Contig1_All	3683	6.1393	0	0
CL17393.Contig14_All	1895	-1.7234	0	0
CL17393.Contig17_All	349	-6.8086	0	0
CL17393.Contig18_All	1861	-2.1367	0	0
CL17428.Contig1_All	1960	7.4986	0	0
CL17522.Contig3_All	2005	-5.478	0	0
CL17532.Contig1_All	639	7.1803	0	0
CL17532.Contig2_All	581	6.6849	0	0
CL17560.Contig2_All	5391	2.3107	0	0
CL17597.Contig1_All	3502	3.4933	0	0
CL17710.Contig1_All	520	-1.75	0	0
CL1774.Contig1_All	1091	11.6006	0	0
CL17807.Contig2_All	1080	10.5018	0	0
CL1781.Contig1_All	1261	7.01	0	0
CL17884.Contig2_All	1492	3.4928	0	0
CL17903.Contig1_All	1511	-4.8798	0	0
CL17903.Contig2_All	1427	-9	0	0
CL18007.Contig1_All	1997	-5.5204	0	0
CL18007.Contig2_All	942	-11.6963	0	0
CL1804.Contig2_All	547	-2.0989	0	0
CL18133.Contig2_All	1728	8.5066	0	0
CL18155.Contig1_All	1883	-9.8692	0	0
CL18155.Contig2_All	2171	-3.9004	0	0
CL18205.Contig1_All	3644	2.504	0	0
CL1820.Contig4_All	2731	4.0883	0	0
CL1820.Contig5_All	1704	5.6723	0	0
CL18281.Contig1_All	611	-15.8854	0	0
CL1835.Contig1_All	1514	-9.8427	0	0
CL1840.Contig4_All	660	-1.3882	0	0
CL18508.Contig1_All	1327	-2.9059	0	0
CL18556.Contig3_All	1713	-7.5556	0	0
CL18556.Contig6_All	1722	3.15	0	0
CL18589.Contig1_All	1734	7.6873	0	0
CL18620.Contig3_All	1156	15.3909	0	0
CL18627.Contig1_All	1664	11.1246	0	0
CL18627.Contig2_All	1435	19.1416	0	0
CL18627.Contig3_All	298	12.4027	0	0
CL18629.Contig1_All	815	3.3366	0	0
CL18645.Contig1_All	1062	-9.0989	0	0
CL18683.Contig1_All	1392	-1.9882	0	0
CL186.Contig1_All	1312	-7.6821	0	0
CL18708.Contig1_All	726	-6.2839	0	0
CL18722.Contig2_All	755	9.1491	0	0
CL18794.Contig1_All	1411	-17.5066	0	0
CL18794.Contig2_All	1236	-2.3635	0	0
CL18794.Contig3_All	528	-20.6743	0	0
CL18865.Contig1_All	775	4.6291	0	0
CL19002.Contig1_All	1710	-4.5845	0	0
CL19002.Contig2_All	1797	-4.1718	0	0
CL19003.Contig2_All	2626	4.8147	0	0
CL19020.Contig2_All	2034	4.0789	0	0
CL19043.Contig1_All	2958	-8.9964	0	0
CL19101.Contig2_All	1291	-2.226	0	0
CL19160.Contig2_All	3329	4.5191	0	0
CL1916.Contig3_All	2494	-3.4755	0	0
CL19201.Contig1_All	569	9.1111	0	0
CL1920.Contig2_All	1940	7.0505	0	0
CL19261.Contig2_All	580	-1.4058	0	0
CL19274.Contig2_All	878	5.9869	0	0
CL19289.Contig1_All	1028	-3.0656	0	0
CL19323.Contig1_All	2259	9.4102	0	0
CL19353.Contig1_All	1301	6.9946	0	0
CL19353.Contig2_All	1178	10.3716	0	0
CL19356.Contig1_All	345	-2.8681	0	0
CL19357.Contig1_All	1617	-12.3814	0	0
CL1937.Contig4_All	1551	14.747	0	0
CL19400.Contig2_All	3157	-9.0745	0	0
CL19506.Contig2_All	961	-5.6489	0	0
CL1954.Contig1_All	1549	4.8873	0	0
CL1954.Contig2_All	2630	2.594	0	0
CL19577.Contig1_All	1460	-9.4896	0	0
CL19634.Contig1_All	3481	7.7306	0	0
CL19654.Contig1_All	2436	-12.9965	0	0
CL19660.Contig3_All	1494	15.2733	0	0
CL19682.Contig2_All	303	9.6944	0	0
CL19683.Contig1_All	2523	1.9497	0	0
CL19700.Contig1_All	2291	7.8199	0	0
CL19717.Contig3_All	1614	-4.4329	0	0
CL19725.Contig2_All	2403	6.4785	0	0
CL19761.Contig1_All	974	-1.2329	0	0
CL19761.Contig2_All	486	-1.9167	0	0
CL19800.Contig1_All	3045	3.7722	0	0
CL198.Contig1_All	3747	-8.0556	0	0
CL19954.Contig1_All	4017	-6.8262	0	0
CL20103.Contig2_All	2409	-5.3606	0	0
CL20110.Contig1_All	2927	-3.7073	0	0
CL20110.Contig2_All	2850	-3.6575	0	0
CL20118.Contig1_All	1588	-9.1056	0	0
CL20162.Contig6_All	3090	1.8027	0	0
CL2019.Contig3_All	2876	-2.7578	0	0
CL20220.Contig1_All	551	-7.7751	0	0
CL20233.Contig1_All	2893	2.98	0	0
CL20362.Contig1_All	1543	-2.8255	0	0
CL20389.Contig1_All	1709	8.1405	0	0
CL20398.Contig1_All	1856	-5.8574	0	0
CL20398.Contig2_All	1827	-8.9667	0	0
CL20471.Contig1_All	389	-6.5196	0	0
CL20481.Contig1_All	489	10.4644	0	0
CL20500.Contig1_All	689	-10.6876	0	0
CL20500.Contig2_All	2110	-11.3428	0	0
CL20544.Contig1_All	626	-6.3257	0	0
CL20548.Contig2_All	730	-1.1018	0	0
CL20612.Contig1_All	387	-11.0064	0	0
CL20612.Contig2_All	371	-9.6454	0	0
CL20634.Contig2_All	997	16.4534	0	0
CL20639.Contig1_All	2861	2.7489	0	0
CL20648.Contig2_All	917	-6.7777	0	0
CL20663.Contig1_All	1287	-2.045	0	0
CL20663.Contig2_All	876	2.5338	0	0
CL20691.Contig1_All	842	-5.643	0	0
CL20691.Contig2_All	733	-6.3089	0	0
CL20704.Contig2_All	3967	-3.5735	0	0
CL20707.Contig1_All	6498	-5.2781	0	0
CL20714.Contig2_All	891	9.5365	0	0
CL20752.Contig1_All	254	-6.5066	0	0
CL20758.Contig1_All	2645	-3.0832	0	0
CL20767.Contig3_All	1540	7.1623	0	0
CL20805.Contig2_All	542	-1.6175	0	0
CL20807.Contig1_All	1507	4.5115	0	0
CL20823.Contig1_All	1488	-2.3399	0	0
CL20823.Contig2_All	1473	-3.5897	0	0
CL20848.Contig1_All	2923	13.7882	0	0
CL20850.Contig1_All	219	-1.1154	0	0
CL20870.Contig1_All	2751	-2.0223	0	0
CL20878.Contig1_All	695	1.336	0	0
CL20885.Contig15_All	937	6.0465	0	0
CL20946.Contig1_All	1478	-3.0572	0	0
CL21100.Contig1_All	3272	-3.6272	0	0
CL21100.Contig2_All	1160	-6.9084	0	0
CL21203.Contig1_All	541	-9.9967	0	0
CL21207.Contig1_All	6516	7.3901	0	0
CL21243.Contig1_All	2767	-7.8675	0	0
CL21259.Contig2_All	1160	7.3845	0	0
CL21289.Contig1_All	1671	-2.4349	0	0
CL21310.Contig1_All	570	17.6358	0	0
CL21310.Contig2_All	564	8.2353	0	0
CL21347.Contig1_All	2133	4.2125	0	0
CL21347.Contig2_All	440	8.002	0	0
CL21357.Contig3_All	1779	5.7354	0	0
CL21358.Contig1_All	1724	-6.4316	0	0
CL21377.Contig1_All	1067	-10.3463	0	0
CL21384.Contig1_All	7760	2.8188	0	0
CL21440.Contig1_All	2742	-5.3931	0	0
CL21497.Contig3_All	1333	-1.4517	0	0
CL21497.Contig6_All	2609	-3.9232	0	0
CL21520.Contig1_All	1187	-5.4274	0	0
CL21542.Contig2_All	3371	3.3725	0	0
CL21542.Contig4_All	3917	3.5682	0	0
CL21548.Contig2_All	647	-1.4029	0	0
CL21581.Contig4_All	2400	-2.6705	0	0
CL21598.Contig1_All	623	-16.9719	0	0
CL2160.Contig1_All	1220	5.2915	0	0
CL21644.Contig1_All	2014	9.9965	0	0
CL21657.Contig10_All	391	-12.2215	0	0
CL2168.Contig3_All	982	-2.1004	0	0
CL21734.Contig4_All	1560	-3.878	0	0
CL21776.Contig2_All	7734	3.3232	0	0
CL21776.Contig3_All	7515	2.4251	0	0
CL21776.Contig4_All	7667	2.8032	0	0
CL21776.Contig5_All	7662	2.6291	0	0
CL21776.Contig6_All	7494	1.1334	0	0
CL21788.Contig1_All	570	-9.8535	0	0
CL21813.Contig3_All	2524	-6.2068	0	0
CL21837.Contig1_All	1283	-2.3373	0	0
CL21843.Contig2_All	1130	8.0025	0	0
CL21902.Contig1_All	2255	-5.9981	0	0
CL21911.Contig2_All	2191	8.5571	0	0
CL21923.Contig5_All	2360	1.3712	0	0
CL21929.Contig4_All	1470	-12.9251	0	0
CL21940.Contig3_All	1303	3.6806	0	0
CL21941.Contig4_All	3736	-2.6983	0	0
CL21967.Contig1_All	227	7.9587	0	0
CL21969.Contig2_All	2174	-5.3944	0	0
CL21973.Contig2_All	980	-8.1174	0	0
CL22001.Contig6_All	2778	14.0947	0	0
CL2230.Contig1_All	1065	-3.7315	0	0
CL2297.Contig3_All	2247	4.0513	0	0
CL2346.Contig3_All	3280	-7.8297	0	0
CL2403.Contig1_All	1062	-1.3248	0	0
CL2404.Contig1_All	1161	2.7475	0	0
CL2431.Contig1_All	2008	10.3139	0	0
CL2445.Contig1_All	2478	8.6467	0	0
CL2470.Contig1_All	2191	-7.5268	0	0
CL2475.Contig1_All	696	-5.0944	0	0
CL2494.Contig1_All	4687	-2.3186	0	0
CL2501.Contig1_All	3373	2.3307	0	0
CL2505.Contig1_All	2517	7.4875	0	0
CL250.Contig4_All	941	-5.0245	0	0
CL2557.Contig1_All	843	4.9631	0	0
CL2587.Contig2_All	3582	1.7865	0	0
CL2610.Contig1_All	4041	9.6145	0	0
CL2610.Contig2_All	2447	8.0529	0	0
CL2610.Contig3_All	2992	7.0722	0	0
CL2636.Contig7_All	2187	-2.0676	0	0
CL2685.Contig3_All	3604	5.3943	0	0
CL2724.Contig2_All	6071	2.9629	0	0
CL2736.Contig1_All	1442	10.313	0	0
CL2750.Contig1_All	1748	7.6069	0	0
CL2776.Contig1_All	997	-1.7792	0	0
CL2823.Contig1_All	2143	-4.6692	0	0
CL2828.Contig3_All	2771	-1.3831	0	0
CL2924.Contig2_All	3801	-2.3402	0	0
CL2941.Contig1_All	318	-16.6831	0	0
CL2941.Contig2_All	308	-6.3656	0	0
CL3020.Contig2_All	1451	-8.4125	0	0
CL3045.Contig1_All	4409	4.9275	0	0
CL3048.Contig1_All	2417	4.1218	0	0
CL3049.Contig1_All	1349	5.9184	0	0
CL3049.Contig2_All	1332	3.5028	0	0
CL3060.Contig1_All	6606	9.418	0	0
CL3085.Contig1_All	616	-1.2393	0	0
CL3085.Contig2_All	799	-1.3548	0	0
CL309.Contig1_All	2026	-2.6624	0	0
CL3109.Contig1_All	596	-15.6995	0	0
CL3111.Contig1_All	2547	5.8275	0	0
CL3159.Contig2_All	2410	-6.8008	0	0
CL3159.Contig4_All	6269	-6.0794	0	0
CL3183.Contig1_All	1806	4.186	0	0
CL3183.Contig2_All	1809	3.6709	0	0
CL3241.Contig1_All	902	-2.9533	0	0
CL3262.Contig1_All	3485	-3.2564	0	0
CL3270.Contig3_All	468	-9.6178	0	0
CL3270.Contig4_All	579	-8.99	0	0
CL3271.Contig1_All	1955	4.2046	0	0
CL328.Contig1_All	14443	-1.5671	0	0
CL3348.Contig1_All	612	-4.1139	0	0
CL337.Contig1_All	3218	1.7092	0	0
CL3403.Contig1_All	855	-7.4931	0	0
CL3420.Contig7_All	637	-9.6263	0	0
CL3439.Contig1_All	4295	-8.4975	0	0
CL3439.Contig2_All	221	-7.5041	0	0
CL3549.Contig1_All	639	-1.4788	0	0
CL366.Contig2_All	2240	2.9049	0	0
CL367.Contig1_All	2743	-2.7807	0	0
CL3700.Contig1_All	5185	9.0223	0	0
CL374.Contig6_All	967	-8.5171	0	0
CL3768.Contig2_All	962	-10.1868	0	0
CL3777.Contig2_All	2678	6.1782	0	0
CL381.Contig1_All	2943	-1.3728	0	0
CL3837.Contig1_All	580	-4.0218	0	0
CL3935.Contig1_All	1120	-1.5163	0	0
CL393.Contig1_All	2219	2.9517	0	0
CL3958.Contig1_All	782	-6.9035	0	0
CL396.Contig1_All	833	9.7349	0	0
CL396.Contig2_All	567	8.1199	0	0
CL4052.Contig1_All	595	9.1871	0	0
CL4052.Contig2_All	715	10.3054	0	0
CL4107.Contig1_All	4778	-5.238	0	0
CL415.Contig1_All	1139	14.9387	0	0
CL4194.Contig1_All	1728	4.7862	0	0
CL4203.Contig1_All	5850	-2.5217	0	0
CL4300.Contig1_All	2530	-7.0296	0	0
CL4319.Contig1_All	1950	14.8946	0	0
CL4319.Contig2_All	1950	9.9762	0	0
CL431.Contig3_All	2525	10.3082	0	0
CL4343.Contig2_All	1608	3.3352	0	0
CL435.Contig2_All	1117	3.0476	0	0
CL4375.Contig2_All	2727	-4.8959	0	0
CL4375.Contig7_All	2670	-3.0139	0	0
CL4377.Contig2_All	1927	2.6666	0	0
CL4415.Contig1_All	3823	1.9567	0	0
CL4418.Contig2_All	1655	2.9477	0	0
CL441.Contig1_All	1367	-7.8765	0	0
CL441.Contig2_All	681	-7.7846	0	0
CL4424.Contig1_All	2610	4.9837	0	0
CL4452.Contig1_All	1010	-15.8854	0	0
CL4511.Contig1_All	1427	8.0073	0	0
CL4586.Contig2_All	3863	3.1171	0	0
CL4587.Contig2_All	743	-8.797	0	0
CL45.Contig2_All	1453	-2.2068	0	0
CL4664.Contig2_All	1583	-5.083	0	0
CL4665.Contig1_All	1575	-3.9606	0	0
CL4712.Contig1_All	1257	-5.7738	0	0
CL4735.Contig1_All	821	-3.7842	0	0
CL4737.Contig1_All	2519	10.9186	0	0
CL4741.Contig2_All	1761	-15.7062	0	0
CL478.Contig4_All	5838	2.4061	0	0
CL4806.Contig3_All	3802	1.2716	0	0
CL482.Contig1_All	599	-1.6751	0	0
CL4884.Contig4_All	3033	3.0341	0	0
CL4913.Contig1_All	1679	5.4591	0	0
CL4956.Contig2_All	2300	-3.7392	0	0
CL4982.Contig1_All	270	-1.4159	0	0
CL4982.Contig2_All	696	-1.4389	0	0
CL5008.Contig1_All	2478	10.0332	0	0
CL5062.Contig1_All	428	-12.0817	0	0
CL5104.Contig5_All	1629	-2.3097	0	0
CL5141.Contig1_All	554	-1.0813	0	0
CL5141.Contig3_All	545	-1.9605	0	0
CL5146.Contig1_All	1131	-9.0882	0	0
CL5146.Contig2_All	1082	-10.2311	0	0
CL5146.Contig3_All	229	-8.9955	0	0
CL5263.Contig2_All	670	-1.2153	0	0
CL5439.Contig1_All	2004	14.442	0	0
CL5582.Contig2_All	5052	3.1902	0	0
CL5607.Contig1_All	684	14.6954	0	0
CL5612.Contig1_All	1220	5.6338	0	0
CL5615.Contig1_All	3784	2.8311	0	0
CL5622.Contig2_All	4439	-2.6538	0	0
CL563.Contig3_All	2564	-7.3837	0	0
CL5641.Contig1_All	1781	7.6658	0	0
CL5667.Contig3_All	1087	-2.7512	0	0
CL5667.Contig5_All	812	-3.8604	0	0
CL5667.Contig7_All	1028	-3.6696	0	0
CL5670.Contig2_All	2692	-8.2218	0	0
CL5670.Contig4_All	355	-7.666	0	0
CL5674.Contig1_All	2664	7.6507	0	0
CL5720.Contig1_All	2603	4.237	0	0
CL5728.Contig1_All	496	10.815	0	0
CL5728.Contig2_All	668	5.7218	0	0
CL5737.Contig1_All	1982	4.0461	0	0
CL5744.Contig1_All	3068	-1.7706	0	0
CL5753.Contig2_All	1407	5.3654	0	0
CL5855.Contig2_All	3042	5.0563	0	0
CL5967.Contig1_All	2405	-3.4705	0	0
CL5976.Contig1_All	751	-15.7465	0	0
CL5976.Contig2_All	775	-11.6248	0	0
CL6001.Contig1_All	1371	8.3259	0	0
CL6021.Contig1_All	3002	-5.5584	0	0
CL6021.Contig2_All	2938	-5.8005	0	0
CL6021.Contig3_All	838	-5.6075	0	0
CL6030.Contig2_All	2479	3.7814	0	0
CL6062.Contig1_All	1713	14.4079	0	0
CL6064.Contig2_All	1375	5.7416	0	0
CL6069.Contig1_All	694	-4.6038	0	0
CL6077.Contig1_All	15704	-3.2115	0	0
CL6106.Contig2_All	4394	-4.7454	0	0
CL6144.Contig1_All	392	-6.2562	0	0
CL616.Contig7_All	882	4.8249	0	0
CL6219.Contig1_All	1219	-3.4434	0	0
CL6219.Contig2_All	1275	-3.5552	0	0
CL6269.Contig1_All	617	-7.1435	0	0
CL6269.Contig2_All	1336	-6.3362	0	0
CL6269.Contig4_All	404	-8.5173	0	0
CL6286.Contig2_All	2937	-8.7004	0	0
CL6290.Contig1_All	961	7.0392	0	0
CL6292.Contig2_All	1091	-1.1866	0	0
CL6374.Contig1_All	1451	-6.4521	0	0
CL6409.Contig1_All	526	-10.1715	0	0
CL6409.Contig2_All	643	-9.2935	0	0
CL6409.Contig3_All	505	-9.9462	0	0
CL6445.Contig1_All	1554	9.9162	0	0
CL6483.Contig1_All	1134	-15.0416	0	0
CL6483.Contig2_All	731	-15.4697	0	0
CL6491.Contig1_All	699	-8.6929	0	0
CL6541.Contig2_All	896	-1.0455	0	0
CL6545.Contig2_All	621	-1.3957	0	0
CL6574.Contig1_All	2728	-1.3137	0	0
CL6596.Contig1_All	208	-10.6402	0	0
CL659.Contig2_All	2294	-1.31	0	0
CL6614.Contig2_All	6921	2.467	0	0
CL6621.Contig1_All	4128	-3.0048	0	0
CL6643.Contig1_All	3179	3.5615	0	0
CL6677.Contig1_All	1714	-4.8975	0	0
CL6741.Contig1_All	1994	6.6338	0	0
CL6871.Contig2_All	2088	-10.4772	0	0
CL693.Contig2_All	1042	9.1908	0	0
CL6952.Contig2_All	2725	7.8522	0	0
CL6981.Contig1_All	1358	-7.2427	0	0
CL6981.Contig2_All	546	-6.6674	0	0
CL7011.Contig3_All	3960	-3.3785	0	0
CL7097.Contig3_All	5066	7.2216	0	0
CL711.Contig1_All	1276	15.5085	0	0
CL7207.Contig1_All	1729	-2.7704	0	0
CL7229.Contig1_All	341	-6.2056	0	0
CL7286.Contig1_All	590	4.6366	0	0
CL7314.Contig1_All	2229	1.1378	0	0
CL7348.Contig1_All	1296	8.4918	0	0
CL7348.Contig3_All	1136	8.1346	0	0
CL736.Contig1_All	1178	-16.7055	0	0
CL7445.Contig1_All	2452	9.2741	0	0
CL7448.Contig1_All	1052	-8.6116	0	0
CL7448.Contig2_All	1315	-8.6928	0	0
CL7452.Contig1_All	1585	3.3708	0	0
CL7452.Contig2_All	599	7.561	0	0
CL7468.Contig1_All	2532	1.8368	0	0
CL7477.Contig1_All	1941	5.0173	0	0
CL7499.Contig1_All	1645	9.5094	0	0
CL7511.Contig1_All	3646	-4.0241	0	0
CL7557.Contig1_All	7608	9.0417	0	0
CL7589.Contig1_All	2118	10.5326	0	0
CL7649.Contig1_All	261	-3.3932	0	0
CL7666.Contig1_All	1715	-2.1017	0	0
CL7755.Contig1_All	465	-10.0555	0	0
CL7755.Contig2_All	1051	-10.355	0	0
CL7786.Contig1_All	723	-7.3359	0	0
CL7807.Contig2_All	3134	8.5819	0	0
CL7846.Contig3_All	964	5.8596	0	0
CL7874.Contig2_All	2703	-2.6689	0	0
CL7874.Contig3_All	3186	-2.7881	0	0
CL7899.Contig1_All	787	-1.9245	0	0
CL7899.Contig2_All	1788	-2.5978	0	0
CL7901.Contig1_All	3092	-2.354	0	0
CL79.Contig1_All	4080	3.4041	0	0
CL805.Contig3_All	740	-2.6585	0	0
CL807.Contig1_All	2583	-1.1048	0	0
CL807.Contig3_All	3247	-2.2245	0	0
CL8085.Contig1_All	4884	3.9552	0	0
CL8100.Contig1_All	680	-4.3435	0	0
CL8112.Contig19_All	1048	-3.7258	0	0
CL8112.Contig22_All	1586	-4.4197	0	0
CL8129.Contig1_All	874	-1.3949	0	0
CL8139.Contig4_All	7565	6.2516	0	0
CL819.Contig2_All	6451	-4.3669	0	0
CL8253.Contig1_All	2993	4.82	0	0
CL8261.Contig2_All	1333	2.4693	0	0
CL8296.Contig1_All	1333	-8.1273	0	0
CL8300.Contig2_All	5681	3.4951	0	0
CL8302.Contig7_All	4168	5.7948	0	0
CL8302.Contig9_All	2116	-5.6686	0	0
CL8368.Contig1_All	1601	4.8252	0	0
CL8389.Contig2_All	2379	-1.8955	0	0
CL8411.Contig1_All	2479	1.5654	0	0
CL8575.Contig1_All	4467	4.5991	0	0
CL857.Contig1_All	26140	9.074	0	0
CL8610.Contig1_All	5297	-3.7829	0	0
CL8614.Contig2_All	2675	5.1256	0	0
CL864.Contig1_All	1370	8.9389	0	0
CL864.Contig2_All	986	9.7827	0	0
CL864.Contig3_All	1379	14.5266	0	0
CL864.Contig4_All	1360	10.1192	0	0
CL8667.Contig1_All	5817	2.9477	0	0
CL866.Contig1_All	1696	9.8774	0	0
CL8677.Contig1_All	1561	7.3959	0	0
CL8711.Contig1_All	1374	10.7235	0	0
CL8711.Contig2_All	1067	10.688	0	0
CL8711.Contig3_All	565	12.3885	0	0
CL8728.Contig1_All	302	2.5633	0	0
CL891.Contig3_All	3020	-3.8673	0	0
CL8921.Contig2_All	1915	-7.6522	0	0
CL8946.Contig1_All	875	9.8352	0	0
CL8946.Contig2_All	860	8.3743	0	0
CL8958.Contig1_All	646	8.3506	0	0
CL8980.Contig1_All	2199	9.9879	0	0
CL8999.Contig2_All	1857	-2.604	0	0
CL9021.Contig3_All	1028	15.6351	0	0
CL9021.Contig5_All	1011	10.0417	0	0
CL9095.Contig1_All	1483	-7.5106	0	0
CL9152.Contig1_All	991	-9.755	0	0
CL9184.Contig1_All	213	-12.5774	0	0
CL9184.Contig2_All	205	-14.4087	0	0
CL9184.Contig3_All	881	-11.579	0	0
CL9238.Contig1_All	3313	1.8525	0	0
CL9238.Contig2_All	3296	3.2857	0	0
CL9246.Contig1_All	4682	-2.3006	0	0
CL9252.Contig2_All	827	-8.5899	0	0
CL9291.Contig3_All	1292	-1.6843	0	0
CL9453.Contig1_All	1432	-1.3385	0	0
CL9507.Contig2_All	5158	1.7398	0	0
CL9515.Contig2_All	1528	8.9452	0	0
CL9585.Contig1_All	1337	-4.4207	0	0
CL9585.Contig2_All	1373	-3.8746	0	0
CL9602.Contig1_All	593	11.0009	0	0
CL9675.Contig2_All	1069	-6.2806	0	0
CL96.Contig2_All	497	3.4308	0	0
CL9724.Contig1_All	1140	5.6026	0	0
CL9798.Contig3_All	419	17.3837	0	0
CL982.Contig2_All	996	11.9608	0	0
CL982.Contig3_All	807	6.0852	0	0
CL982.Contig5_All	2465	5.0574	0	0
CL982.Contig6_All	1148	2.8294	0	0
CL982.Contig8_All	358	9.6674	0	0
CL9854.Contig1_All	576	-2.7038	0	0
CL9854.Contig2_All	633	-1.0923	0	0
CL9909.Contig2_All	3436	2.7849	0	0
CL9997.Contig1_All	1097	-6.7513	0	0
CL9997.Contig2_All	1663	-6.6281	0	0
Unigene100196_All	453	4.3168	0	0
Unigene10021_All	4668	4.9812	0	0
Unigene100291_All	291	4.8409	0	0
Unigene10040_All	5906	2.6847	0	0
Unigene10085_All	1642	3.0151	0	0
Unigene1015_All	3435	-7.7856	0	0
Unigene10174_All	3705	4.8652	0	0
Unigene10187_All	4857	4.9515	0	0
Unigene10211_All	2375	-1.4562	0	0
Unigene10233_All	1768	-4.6784	0	0
Unigene10258_All	3100	-3.6413	0	0
Unigene1026_All	3770	2.3711	0	0
Unigene1027_All	685	4.6595	0	0
Unigene10284_All	5107	-6.2347	0	0
Unigene10287_All	3113	-10.6722	0	0
Unigene10295_All	2840	-3.2299	0	0
Unigene10346_All	2218	5.4644	0	0
Unigene10404_All	2213	-3.5528	0	0
Unigene10464_All	1752	-3.4542	0	0
Unigene10506_All	1514	-1.3026	0	0
Unigene1054_All	1520	-3.4842	0	0
Unigene10597_All	849	-2.0305	0	0
Unigene10628_All	792	7.1966	0	0
Unigene10661_All	571	-9.1035	0	0
Unigene10662_All	279	-1.4338	0	0
Unigene10663_All	307	-1.6265	0	0
Unigene10671_All	1478	-3.6593	0	0
Unigene10699_All	1074	-2.9258	0	0
Unigene10708_All	3330	-5.1866	0	0
Unigene10733_All	856	8.194	0	0
Unigene10795_All	1729	8.7358	0	0
Unigene108069_All	259	8.7767	0	0
Unigene10861_All	661	-3.6882	0	0
Unigene108840_All	230	7.3352	0	0
Unigene10907_All	1311	10.7823	0	0
Unigene10908_All	1256	-8.1715	0	0
Unigene10916_All	1056	6.1927	0	0
Unigene10936_All	1846	9.9833	0	0
Unigene110238_All	1009	4.9866	0	0
Unigene11030_All	2471	8.8884	0	0
Unigene11094_All	1017	-8.9063	0	0
Unigene11108_All	2146	1.6279	0	0
Unigene1110_All	1541	3.1021	0	0
Unigene11151_All	1373	-5.2798	0	0
Unigene11192_All	1909	-2.0597	0	0
Unigene11224_All	1050	6.8427	0	0
Unigene11272_All	1317	-6.1356	0	0
Unigene113702_All	399	6.3319	0	0
Unigene11437_All	806	-5.1325	0	0
Unigene114560_All	304	8.2947	0	0
Unigene11472_All	1532	5.4559	0	0
Unigene11486_All	1363	-2.4151	0	0
Unigene11520_All	1282	4.2849	0	0
Unigene11586_All	986	-6.8783	0	0
Unigene11596_All	1094	-7.8789	0	0
Unigene11694_All	1276	6.1727	0	0
Unigene11712_All	743	-5.6722	0	0
Unigene11781_All	2616	7.3298	0	0
Unigene11794_All	388	-5.4406	0	0
Unigene1189_All	1834	5.7017	0	0
Unigene1194_All	1930	7.0201	0	0
Unigene11977_All	1603	-5.9079	0	0
Unigene11991_All	1335	-8.332	0	0
Unigene12001_All	877	-15.4907	0	0
Unigene1200_All	1494	-2.9872	0	0
Unigene12020_All	1247	-15.0544	0	0
Unigene12021_All	2802	-12.1832	0	0
Unigene122_All	1542	-7.1105	0	0
Unigene12508_All	639	10.8765	0	0
Unigene1256_All	1718	-9.9567	0	0
Unigene1261_All	834	1.9228	0	0
Unigene1314_All	914	8.9702	0	0
Unigene1317_All	948	-5.7745	0	0
Unigene1346_All	740	1.2769	0	0
Unigene13677_All	624	-6.513	0	0
Unigene13705_All	708	-4.568	0	0
Unigene13730_All	645	4.1178	0	0
Unigene13782_All	542	-3.4676	0	0
Unigene1379_All	508	-1.5595	0	0
Unigene13822_All	608	-5.2054	0	0
Unigene13834_All	663	-1.6759	0	0
Unigene13846_All	1095	-10.5635	0	0
Unigene13867_All	620	-5.3527	0	0
Unigene13873_All	567	-1.3708	0	0
Unigene13889_All	537	-1.389	0	0
Unigene13952_All	1197	7.1166	0	0
Unigene13954_All	473	-8.2946	0	0
Unigene13973_All	473	8.7524	0	0
Unigene13981_All	478	-2.9929	0	0
Unigene1399_All	1470	-5.6902	0	0
Unigene1403_All	3383	4.9777	0	0
Unigene14048_All	477	8.5112	0	0
Unigene14105_All	486	-1.6788	0	0
Unigene14137_All	520	-6.4226	0	0
Unigene141540_All	208	8.012	0	0
Unigene141683_All	7595	2.8001	0	0
Unigene141684_All	7582	2.7677	0	0
Unigene141708_All	3284	8.5057	0	0
Unigene141862_All	1124	15.8556	0	0
Unigene141864_All	1360	16.2041	0	0
Unigene141930_All	984	9.7034	0	0
Unigene141955_All	875	7.8016	0	0
Unigene141956_All	989	15.4077	0	0
Unigene141980_All	891	15.3022	0	0
Unigene141997_All	1580	9.2155	0	0
Unigene14200_All	450	5.7659	0	0
Unigene142016_All	653	6.5249	0	0
Unigene142066_All	1761	14.7002	0	0
Unigene142067_All	1303	10.7613	0	0
Unigene142094_All	3202	8.1296	0	0
Unigene142118_All	891	8.8595	0	0
Unigene142140_All	469	4.3758	0	0
Unigene142171_All	1705	10.1352	0	0
Unigene142278_All	201	-3.7985	0	0
Unigene14230_All	1105	-3.2453	0	0
Unigene14232_All	946	-3.7363	0	0
Unigene14234_All	941	-2.1668	0	0
Unigene142352_All	1744	14.9498	0	0
Unigene142358_All	5178	9.0235	0	0
Unigene142404_All	2974	8.8969	0	0
Unigene142427_All	1995	5.4392	0	0
Unigene142453_All	364	-4.4169	0	0
Unigene142485_All	636	16.674	0	0
Unigene142486_All	401	8.0162	0	0
Unigene142576_All	3910	6.1286	0	0
Unigene142610_All	5276	9.4825	0	0
Unigene142627_All	302	8.8979	0	0
Unigene142639_All	1307	15.2767	0	0
Unigene142727_All	277	-7.1283	0	0
Unigene142755_All	1358	8.5726	0	0
Unigene14278_All	943	-7.1371	0	0
Unigene142805_All	5897	12.7973	0	0
Unigene142813_All	1683	9.3196	0	0
Unigene142817_All	1040	15.6498	0	0
Unigene142828_All	298	11.9812	0	0
Unigene142831_All	607	11.9842	0	0
Unigene142861_All	2449	10.5954	0	0
Unigene142880_All	6148	10.78	0	0
Unigene142898_All	2329	11.7581	0	0
Unigene142919_All	695	10.4818	0	0
Unigene142943_All	419	6.2223	0	0
Unigene142984_All	1166	10.6606	0	0
Unigene143011_All	1195	14.9241	0	0
Unigene143047_All	3775	9.1313	0	0
Unigene143049_All	1655	10.1426	0	0
Unigene143092_All	1718	15.5629	0	0
Unigene143147_All	1064	8.3109	0	0
Unigene14316_All	2258	3.151	0	0
Unigene143253_All	991	9.9977	0	0
Unigene143256_All	385	10.3134	0	0
Unigene14325_All	1871	1.2443	0	0
Unigene14327_All	1706	-2.4132	0	0
Unigene143290_All	625	13.365	0	0
Unigene143301_All	4691	14.3226	0	0
Unigene14336_All	3799	-5.1754	0	0
Unigene14339_All	3142	1.7395	0	0
Unigene143414_All	1340	4.019	0	0
Unigene14341_All	3262	1.0866	0	0
Unigene14343_All	2870	1.2213	0	0
Unigene143453_All	2024	10.7425	0	0
Unigene14347_All	2301	-2.4154	0	0
Unigene143526_All	699	-2.4445	0	0
Unigene143530_All	5072	10.321	0	0
Unigene143532_All	4085	7.0224	0	0
Unigene143555_All	975	7.9797	0	0
Unigene143607_All	8705	10.1917	0	0
Unigene143608_All	216	3.1924	0	0
Unigene143639_All	2888	13.5225	0	0
Unigene143677_All	1475	8.5643	0	0
Unigene143679_All	708	16.4463	0	0
Unigene143712_All	363	10.65	0	0
Unigene143716_All	2408	10.4609	0	0
Unigene143718_All	3269	13.6066	0	0
Unigene14371_All	1317	-1.1235	0	0
Unigene14376_All	1336	1.6912	0	0
Unigene143784_All	275	10.2694	0	0
Unigene14383_All	1692	-1.2164	0	0
Unigene143846_All	4693	8.4046	0	0
Unigene143870_All	3176	9.3751	0	0
Unigene143891_All	1620	5.7751	0	0
Unigene143941_All	5772	7.7044	0	0
Unigene143942_All	2891	14.1825	0	0
Unigene143947_All	1654	9.4966	0	0
Unigene14394_All	1374	-2.0509	0	0
Unigene144041_All	803	15.8313	0	0
Unigene144068_All	857	10.9634	0	0
Unigene144078_All	321	9.9693	0	0
Unigene144131_All	1099	8.3734	0	0
Unigene144137_All	1622	15.7866	0	0
Unigene14415_All	985	-9.0694	0	0
Unigene144168_All	305	8.7509	0	0
Unigene144187_All	6266	3.4738	0	0
Unigene144188_All	6199	2.5486	0	0
Unigene144195_All	749	8.4546	0	0
Unigene144226_All	2073	8.26	0	0
Unigene144227_All	1177	9.4166	0	0
Unigene144316_All	1265	11.3481	0	0
Unigene144330_All	1282	15.3511	0	0
Unigene144361_All	2953	16.001	0	0
Unigene144453_All	291	10.4004	0	0
Unigene144484_All	2453	15.9955	0	0
Unigene144502_All	4522	12.8646	0	0
Unigene144503_All	532	16.5047	0	0
Unigene14451_All	618	-2.6202	0	0
Unigene144599_All	395	9.0722	0	0
Unigene14460_All	1201	4.1402	0	0
Unigene144654_All	1639	9.8294	0	0
Unigene144655_All	1622	8.5712	0	0
Unigene144657_All	747	5.2664	0	0
Unigene144658_All	419	19.822	0	0
Unigene144659_All	221	20.6997	0	0
Unigene144662_All	1294	3.727	0	0
Unigene144665_All	244	20.6195	0	0
Unigene144669_All	325	19.4748	0	0
Unigene144670_All	696	8.8184	0	0
Unigene144671_All	717	11.0074	0	0
Unigene144673_All	1364	11.3141	0	0
Unigene144676_All	624	9.5718	0	0
Unigene144679_All	479	12.7601	0	0
Unigene144680_All	251	20.0897	0	0
Unigene144682_All	214	9.0233	0	0
Unigene144684_All	289	19.4672	0	0
Unigene144687_All	275	20.0834	0	0
Unigene144692_All	226	17.517	0	0
Unigene144694_All	1470	13.056	0	0
Unigene144695_All	1097	9.0179	0	0
Unigene144698_All	2885	9.0078	0	0
Unigene144716_All	1046	11.4821	0	0
Unigene144717_All	214	17.2132	0	0
Unigene144718_All	2443	10.6828	0	0
Unigene144721_All	530	10.342	0	0
Unigene144722_All	242	9.5712	0	0
Unigene144736_All	1570	12.9206	0	0
Unigene144737_All	1339	10.9013	0	0
Unigene144738_All	1669	10.0381	0	0
Unigene144743_All	493	9.6655	0	0
Unigene144744_All	5964	9.3093	0	0
Unigene144746_All	1490	15.1287	0	0
Unigene144747_All	12977	8.66	0	0
Unigene144755_All	485	11.8253	0	0
Unigene144757_All	338	18.7435	0	0
Unigene144758_All	2043	10.8482	0	0
Unigene144760_All	348	18.0036	0	0
Unigene144761_All	489	10.6903	0	0
Unigene144763_All	534	6.803	0	0
Unigene144764_All	1085	9.5329	0	0
Unigene144768_All	619	10.1618	0	0
Unigene144770_All	817	9.6662	0	0
Unigene144771_All	861	12.5259	0	0
Unigene144773_All	1373	5.6295	0	0
Unigene144776_All	899	10.6634	0	0
Unigene144778_All	495	18.2396	0	0
Unigene144779_All	1078	10.9987	0	0
Unigene144781_All	2121	11.3827	0	0
Unigene144782_All	364	9.4798	0	0
Unigene144783_All	564	8.5532	0	0
Unigene144784_All	390	10.8164	0	0
Unigene144788_All	590	10.8963	0	0
Unigene144789_All	2015	9.6536	0	0
Unigene144790_All	1542	8.7096	0	0
Unigene144791_All	614	9.0428	0	0
Unigene144796_All	557	2.3614	0	0
Unigene144800_All	839	9.6359	0	0
Unigene144807_All	249	9.2282	0	0
Unigene144808_All	374	10.2798	0	0
Unigene144809_All	810	12.3037	0	0
Unigene144811_All	2521	10.0238	0	0
Unigene144816_All	1232	10.5067	0	0
Unigene144818_All	4216	9.0622	0	0
Unigene144819_All	720	16.2728	0	0
Unigene144820_All	2293	10.1623	0	0
Unigene144821_All	1331	10.5025	0	0
Unigene144826_All	769	17.1872	0	0
Unigene144837_All	436	10.5489	0	0
Unigene144844_All	1598	10.1379	0	0
Unigene144845_All	935	11.1208	0	0
Unigene144846_All	1097	9.3516	0	0
Unigene144852_All	240	9.4615	0	0
Unigene144853_All	885	8.4311	0	0
Unigene144860_All	2853	10.7571	0	0
Unigene144863_All	2480	11.3508	0	0
Unigene144866_All	2368	11.1898	0	0
Unigene144868_All	405	17.8796	0	0
Unigene144869_All	2251	12.4517	0	0
Unigene144870_All	1041	9.3727	0	0
Unigene144871_All	561	8.2679	0	0
Unigene144872_All	200	6.477	0	0
Unigene144874_All	2960	10.4656	0	0
Unigene144877_All	1162	11.185	0	0
Unigene144878_All	2471	9.7722	0	0
Unigene144879_All	228	17.5429	0	0
Unigene144886_All	1635	10.8975	0	0
Unigene144892_All	1731	16.6284	0	0
Unigene144894_All	752	9.3524	0	0
Unigene144896_All	754	9.5558	0	0
Unigene144902_All	432	9.5279	0	0
Unigene144905_All	281	17.0886	0	0
Unigene144907_All	322	7.1425	0	0
Unigene144909_All	990	11.5052	0	0
Unigene144911_All	563	9.3985	0	0
Unigene144912_All	898	10.4385	0	0
Unigene144914_All	894	10.6967	0	0
Unigene144915_All	2433	16.4106	0	0
Unigene144918_All	5506	10.434	0	0
Unigene14491_All	1631	-6.8869	0	0
Unigene144921_All	524	8.4174	0	0
Unigene144923_All	293	16.794	0	0
Unigene144926_All	426	8.9569	0	0
Unigene144932_All	328	10.4763	0	0
Unigene144933_All	2104	10.6234	0	0
Unigene144934_All	1019	11.9352	0	0
Unigene144940_All	411	9.3479	0	0
Unigene144943_All	921	10.1229	0	0
Unigene144948_All	1020	9.6816	0	0
Unigene144954_All	1530	9.4874	0	0
Unigene144955_All	1136	7.9279	0	0
Unigene144956_All	973	11.4125	0	0
Unigene144958_All	2401	9.0704	0	0
Unigene144959_All	1331	10.882	0	0
Unigene144966_All	1789	10.0159	0	0
Unigene144967_All	432	9.5235	0	0
Unigene144968_All	623	6.9438	0	0
Unigene144969_All	677	8.6427	0	0
Unigene144973_All	761	8.8896	0	0
Unigene144974_All	2833	12.3934	0	0
Unigene144975_All	781	8.8296	0	0
Unigene144976_All	1783	16.0255	0	0
Unigene144979_All	502	17.3399	0	0
Unigene144981_All	365	9.5014	0	0
Unigene144985_All	535	16.3676	0	0
Unigene144986_All	1644	10.7051	0	0
Unigene144989_All	935	8.9575	0	0
Unigene144997_All	1381	8.3544	0	0
Unigene145001_All	492	9.9369	0	0
Unigene145005_All	760	8.6513	0	0
Unigene145006_All	1770	8.3774	0	0
Unigene145009_All	928	10.8801	0	0
Unigene145012_All	1083	9.2633	0	0
Unigene145014_All	1475	10.5573	0	0
Unigene145015_All	303	17.0237	0	0
Unigene145017_All	2006	11.6833	0	0
Unigene145018_All	1033	7.5084	0	0
Unigene145020_All	880	11.1108	0	0
Unigene145021_All	1039	16.248	0	0
Unigene145022_All	643	9.3373	0	0
Unigene145024_All	290	17.0357	0	0
Unigene145030_All	845	9.8243	0	0
Unigene145031_All	713	7.9306	0	0
Unigene145034_All	1940	8.8262	0	0
Unigene145038_All	645	16.7077	0	0
Unigene145041_All	983	16.1759	0	0
Unigene145045_All	1176	11.3649	0	0
Unigene145051_All	376	16.6674	0	0
Unigene145054_All	1543	9.7289	0	0
Unigene145056_All	1501	16.2249	0	0
Unigene145058_All	987	9.4648	0	0
Unigene145068_All	418	8.4713	0	0
Unigene145069_All	478	16.3443	0	0
Unigene145071_All	486	8.0951	0	0
Unigene145075_All	740	10.5799	0	0
Unigene145076_All	877	8.545	0	0
Unigene145080_All	742	16.3114	0	0
Unigene145082_All	634	16.0703	0	0
Unigene145090_All	734	9.3915	0	0
Unigene145091_All	2942	10.1514	0	0
Unigene145092_All	2741	9.1801	0	0
Unigene145093_All	2378	13.858	0	0
Unigene145095_All	2019	9.8007	0	0
Unigene145101_All	951	8.5686	0	0
Unigene145104_All	1059	15.5248	0	0
Unigene145106_All	382	16.4652	0	0
Unigene145107_All	673	8.8754	0	0
Unigene145117_All	3068	10.8185	0	0
Unigene14511_All	664	-3.6691	0	0
Unigene145123_All	835	15.8238	0	0
Unigene145129_All	634	10.1872	0	0
Unigene145131_All	941	10.402	0	0
Unigene145135_All	536	7.7399	0	0
Unigene145139_All	2131	8.5815	0	0
Unigene14513_All	985	-6.8201	0	0
Unigene145145_All	263	9.9655	0	0
Unigene145147_All	1843	10.0246	0	0
Unigene145150_All	1301	7.786	0	0
Unigene145154_All	1665	8.0743	0	0
Unigene145155_All	1492	15.8409	0	0
Unigene145156_All	1758	8.7444	0	0
Unigene145159_All	377	10.246	0	0
Unigene145161_All	1952	10.5283	0	0
Unigene145162_All	852	10.4027	0	0
Unigene145167_All	2926	11.771	0	0
Unigene145169_All	1399	11.7091	0	0
Unigene14516_All	339	2.6851	0	0
Unigene145179_All	894	15.7947	0	0
Unigene145184_All	659	16.1411	0	0
Unigene145186_All	929	10.4208	0	0
Unigene145194_All	723	10.4899	0	0
Unigene145195_All	1585	15.4344	0	0
Unigene145209_All	714	15.7079	0	0
Unigene145211_All	513	10.6334	0	0
Unigene145212_All	1171	9.3658	0	0
Unigene145213_All	1535	10.9683	0	0
Unigene145214_All	2254	15.5462	0	0
Unigene145216_All	1295	15.17	0	0
Unigene145217_All	1217	11.1016	0	0
Unigene145218_All	1166	15.3109	0	0
Unigene145219_All	869	8.2202	0	0
Unigene145221_All	1062	9.8471	0	0
Unigene145224_All	482	16.4524	0	0
Unigene145226_All	4237	13.3516	0	0
Unigene145235_All	1254	15.9381	0	0
Unigene145248_All	2243	8.7258	0	0
Unigene145250_All	3332	10.1428	0	0
Unigene145253_All	2487	11.4549	0	0
Unigene145257_All	1544	11.4216	0	0
Unigene145261_All	4435	10.5551	0	0
Unigene145268_All	917	15.2174	0	0
Unigene14526_All	651	4.6883	0	0
Unigene145270_All	1330	7.6275	0	0
Unigene145272_All	724	15.8606	0	0
Unigene145286_All	1962	7.5594	0	0
Unigene145288_All	627	9.1756	0	0
Unigene145300_All	2837	8.9322	0	0
Unigene145303_All	1550	15.5	0	0
Unigene145305_All	1164	15.0445	0	0
Unigene145306_All	2801	6.7113	0	0
Unigene14530_All	895	-16.2456	0	0
Unigene145311_All	780	10.7323	0	0
Unigene145314_All	2210	13.9963	0	0
Unigene145325_All	1106	15.6887	0	0
Unigene145328_All	929	9.8158	0	0
Unigene145329_All	1044	9.7231	0	0
Unigene145332_All	2910	10.5372	0	0
Unigene145335_All	978	10.335	0	0
Unigene145338_All	781	9.4466	0	0
Unigene14533_All	1072	-9.9494	0	0
Unigene145344_All	903	8.3149	0	0
Unigene145346_All	1922	10.3372	0	0
Unigene145349_All	4012	14.4471	0	0
Unigene145352_All	610	15.767	0	0
Unigene145357_All	1746	7.374	0	0
Unigene145362_All	2747	9.066	0	0
Unigene145363_All	2920	7.9029	0	0
Unigene145367_All	665	8.5422	0	0
Unigene145372_All	1310	7.4518	0	0
Unigene145376_All	771	8.8544	0	0
Unigene145394_All	1383	15.2016	0	0
Unigene145403_All	2772	8.9811	0	0
Unigene145417_All	855	8.218	0	0
Unigene145418_All	1188	10.4865	0	0
Unigene145434_All	958	15.1883	0	0
Unigene145473_All	2884	9.6736	0	0
Unigene145479_All	1457	15.1477	0	0
Unigene145482_All	2745	9.644	0	0
Unigene145485_All	700	10.0325	0	0
Unigene145486_All	1338	14.853	0	0
Unigene145491_All	2663	14.6858	0	0
Unigene145496_All	1101	15.4032	0	0
Unigene145510_All	1476	9.2203	0	0
Unigene145516_All	1460	5.5751	0	0
Unigene145527_All	1652	7.4608	0	0
Unigene145531_All	3101	10.408	0	0
Unigene145535_All	1096	7.5756	0	0
Unigene145539_All	2368	11.2135	0	0
Unigene145552_All	2502	8.2954	0	0
Unigene145553_All	2952	10.4069	0	0
Unigene145555_All	1747	8.6277	0	0
Unigene145564_All	3640	8.5631	0	0
Unigene145568_All	1339	7.9523	0	0
Unigene145580_All	4094	9.4013	0	0
Unigene145600_All	1175	14.9157	0	0
Unigene145602_All	1159	10.1137	0	0
Unigene145603_All	4716	8.743	0	0
Unigene145625_All	1755	9.7645	0	0
Unigene145634_All	1270	14.8273	0	0
Unigene145642_All	2963	14.0807	0	0
Unigene145650_All	1335	10.5037	0	0
Unigene145651_All	1507	14.8772	0	0
Unigene145653_All	1958	14.9742	0	0
Unigene145658_All	2533	8.3893	0	0
Unigene145659_All	4142	9.5323	0	0
Unigene145662_All	1532	8.9854	0	0
Unigene145666_All	2551	8.1904	0	0
Unigene145679_All	2728	7.7543	0	0
Unigene145681_All	2180	14.4221	0	0
Unigene145683_All	2792	7.133	0	0
Unigene145688_All	1632	10.6409	0	0
Unigene145691_All	2840	7.8975	0	0
Unigene145694_All	972	15.113	0	0
Unigene145724_All	1894	14.3858	0	0
Unigene145741_All	1355	8.6058	0	0
Unigene145743_All	1890	8.0133	0	0
Unigene145755_All	1328	14.9864	0	0
Unigene145764_All	4913	9.9669	0	0
Unigene145772_All	2653	6.6093	0	0
Unigene145775_All	1354	7.6849	0	0
Unigene145801_All	4262	10.1802	0	0
Unigene145825_All	2731	10.0277	0	0
Unigene145845_All	2872	10.4919	0	0
Unigene145871_All	1438	14.5636	0	0
Unigene145885_All	5817	10.7552	0	0
Unigene145888_All	1321	14.6728	0	0
Unigene145922_All	1518	7.5219	0	0
Unigene145924_All	2023	8.2546	0	0
Unigene145940_All	1533	14.5535	0	0
Unigene145953_All	2122	8.1096	0	0
Unigene145963_All	1992	14.0535	0	0
Unigene14596_All	888	4.9896	0	0
Unigene145975_All	2038	8.7595	0	0
Unigene145991_All	3059	13.5781	0	0
Unigene146008_All	2672	10.2307	0	0
Unigene146010_All	2477	6.2044	0	0
Unigene146016_All	6696	13.6866	0	0
Unigene146026_All	3054	14.5117	0	0
Unigene146030_All	1961	8.8224	0	0
Unigene146032_All	2936	14.307	0	0
Unigene146055_All	1436	9.2655	0	0
Unigene146070_All	2514	8.0307	0	0
Unigene146084_All	2079	9.206	0	0
Unigene146130_All	2271	10.0081	0	0
Unigene146137_All	3676	10.3439	0	0
Unigene146174_All	2401	13.8511	0	0
Unigene14622_All	814	9.8129	0	0
Unigene146299_All	2366	9.9678	0	0
Unigene146309_All	1964	6.4828	0	0
Unigene14632_All	818	-1.1311	0	0
Unigene146357_All	3678	10.7493	0	0
Unigene146377_All	1764	8.4957	0	0
Unigene146389_All	5145	4.1572	0	0
Unigene146408_All	4701	8.4417	0	0
Unigene146541_All	5932	6.7275	0	0
Unigene14659_All	732	8.9613	0	0
Unigene146621_All	5365	9.5491	0	0
Unigene146673_All	3357	9.32	0	0
Unigene146679_All	3131	13.4326	0	0
Unigene146885_All	4211	7.8384	0	0
Unigene14819_All	899	10.3506	0	0
Unigene14906_All	355	8.3654	0	0
Unigene14908_All	511	-2.6024	0	0
Unigene1501_All	3660	3.5437	0	0
Unigene1508_All	1722	1.9532	0	0
Unigene15191_All	214	-9.1453	0	0
Unigene1523_All	1787	4.9776	0	0
Unigene1524_All	3315	2.0931	0	0
Unigene153089_All	246	-6.1268	0	0
Unigene15693_All	716	5.8773	0	0
Unigene157048_All	254	-7.9043	0	0
Unigene15759_All	926	9.2148	0	0
Unigene157869_All	453	-7.8786	0	0
Unigene15865_All	1223	6.6724	0	0
Unigene158736_All	429	-9.0092	0	0
Unigene1603_All	4844	2.2309	0	0
Unigene1604_All	1754	-2.7382	0	0
Unigene161446_All	270	-7.9594	0	0
Unigene1638_All	1743	-1.9422	0	0
Unigene16714_All	830	-5.4089	0	0
Unigene16877_All	364	-20.0419	0	0
Unigene16938_All	1026	7.6096	0	0
Unigene16939_All	526	-6.9309	0	0
Unigene17113_All	1663	8.8239	0	0
Unigene17299_All	442	-16.4524	0	0
Unigene17352_All	675	-7.5439	0	0
Unigene173967_All	283	-10.1029	0	0
Unigene17429_All	672	-1.2695	0	0
Unigene1744_All	291	8.4291	0	0
Unigene174915_All	1710	-8.7933	0	0
Unigene174929_All	587	-9.1431	0	0
Unigene174955_All	971	10.4752	0	0
Unigene175123_All	629	8.0775	0	0
Unigene175239_All	379	5.902	0	0
Unigene175247_All	2184	-2.2577	0	0
Unigene175250_All	366	-16.5202	0	0
Unigene176058_All	232	-3.1376	0	0
Unigene17612_All	948	8.1359	0	0
Unigene176496_All	213	-4.3341	0	0
Unigene176529_All	876	-2.7729	0	0
Unigene176565_All	425	-12.4367	0	0
Unigene176583_All	458	-8.3443	0	0
Unigene176588_All	870	5.1435	0	0
Unigene176611_All	1376	3.0139	0	0
Unigene176625_All	1220	-15.2065	0	0
Unigene176662_All	474	-9.2872	0	0
Unigene176775_All	1064	6.8749	0	0
Unigene176807_All	658	-11.2159	0	0
Unigene176949_All	367	-19.5436	0	0
Unigene177167_All	504	-4.7231	0	0
Unigene17727_All	520	-11.1071	0	0
Unigene177375_All	842	2.9124	0	0
Unigene177388_All	220	-7.2904	0	0
Unigene177392_All	691	-18.1616	0	0
Unigene17745_All	558	-11.5286	0	0
Unigene177539_All	1331	-16.1669	0	0
Unigene1780_All	724	6.483	0	0
Unigene178123_All	263	-8.3415	0	0
Unigene17877_All	1005	6.9523	0	0
Unigene178913_All	236	-12.2628	0	0
Unigene179161_All	204	-8.7051	0	0
Unigene179331_All	312	-17.4307	0	0
Unigene179347_All	817	-7.5012	0	0
Unigene1795_All	483	-8.4825	0	0
Unigene179881_All	707	-10.4219	0	0
Unigene17_All	1501	-8.1131	0	0
Unigene180291_All	359	-11.0049	0	0
Unigene181753_All	318	-10.2855	0	0
Unigene182043_All	691	-10.9646	0	0
Unigene1832_All	1743	7.6555	0	0
Unigene183582_All	309	8.3478	0	0
Unigene183758_All	230	8.7538	0	0
Unigene184422_All	600	-9.6503	0	0
Unigene184762_All	420	-8.6971	0	0
Unigene18491_All	221	-10.524	0	0
Unigene18515_All	6499	9.731	0	0
Unigene1852_All	1168	-7.3337	0	0
Unigene18700_All	377	-10.9388	0	0
Unigene19093_All	380	-9.247	0	0
Unigene191020_All	371	-20.1723	0	0
Unigene19133_All	460	6.9448	0	0
Unigene19141_All	470	8.4655	0	0
Unigene19205_All	741	-5.7247	0	0
Unigene19224_All	601	-9.6775	0	0
Unigene19229_All	574	-4.8495	0	0
Unigene19250_All	3704	7.5786	0	0
Unigene19257_All	727	-5.488	0	0
Unigene19279_All	1197	-7.5893	0	0
Unigene19315_All	1853	1.8989	0	0
Unigene19329_All	2314	-5.5021	0	0
Unigene19368_All	1484	-7.6771	0	0
Unigene19472_All	2105	-6.9251	0	0
Unigene19518_All	5111	-2.4525	0	0
Unigene1952_All	1172	2.0174	0	0
Unigene19573_All	3796	6.1581	0	0
Unigene19608_All	2552	5.8848	0	0
Unigene19625_All	1951	-10.6093	0	0
Unigene19630_All	1291	4.9284	0	0
Unigene19631_All	725	5.2903	0	0
Unigene19634_All	461	-2.0125	0	0
Unigene19643_All	666	-4.0104	0	0
Unigene19790_All	1073	-7.7035	0	0
Unigene19854_All	4822	4.0582	0	0
Unigene1985_All	1834	-10.5626	0	0
Unigene19964_All	2801	9.3674	0	0
Unigene20022_All	1828	-7.4546	0	0
Unigene20048_All	1829	2.1791	0	0
Unigene20054_All	558	-3.9997	0	0
Unigene20061_All	1547	10.3773	0	0
Unigene20076_All	1167	-2.4352	0	0
Unigene20124_All	1409	6.4986	0	0
Unigene20139_All	2362	8.3149	0	0
Unigene20185_All	2111	-5.2819	0	0
Unigene20199_All	2408	5.5407	0	0
Unigene20353_All	1023	9.5336	0	0
Unigene20466_All	903	-7.9636	0	0
Unigene20471_All	853	9.6222	0	0
Unigene2047_All	1627	-16.8798	0	0
Unigene20509_All	924	5.5339	0	0
Unigene20526_All	1419	10.3189	0	0
Unigene2052_All	645	6.7862	0	0
Unigene20534_All	1910	8.1214	0	0
Unigene20588_All	850	2.9101	0	0
Unigene20593_All	1887	-7.1483	0	0
Unigene20642_All	1982	-4.3752	0	0
Unigene20651_All	1236	8.7372	0	0
Unigene20664_All	2148	-3.1071	0	0
Unigene20690_All	2650	7.5531	0	0
Unigene2070_All	2403	2.3056	0	0
Unigene20723_All	1311	-2.1534	0	0
Unigene20726_All	3560	3.584	0	0
Unigene20824_All	868	-2.3209	0	0
Unigene20838_All	1975	-3.8758	0	0
Unigene20845_All	352	2.972	0	0
Unigene20907_All	509	8.9801	0	0
Unigene20934_All	1795	-7.1454	0	0
Unigene20937_All	2744	9.4085	0	0
Unigene21003_All	516	-12.5195	0	0
Unigene21004_All	786	-12.5995	0	0
Unigene21005_All	2590	5.3697	0	0
Unigene2101_All	3464	-7.1391	0	0
Unigene21063_All	2365	-6.6066	0	0
Unigene21112_All	337	9.2801	0	0
Unigene21182_All	931	-6.3012	0	0
Unigene21368_All	653	-2.9912	0	0
Unigene21445_All	1548	-4.7011	0	0
Unigene21554_All	792	9.6704	0	0
Unigene21586_All	2199	-7.6344	0	0
Unigene21632_All	4315	10.9336	0	0
Unigene21651_All	1355	-4.417	0	0
Unigene22401_All	350	-2.6764	0	0
Unigene2274_All	2742	-1.4854	0	0
Unigene22860_All	675	8.1769	0	0
Unigene228_All	642	-5.3485	0	0
Unigene22921_All	835	8.0788	0	0
Unigene23137_All	945	8.5355	0	0
Unigene23229_All	590	-5.6827	0	0
Unigene23250_All	527	9.7016	0	0
Unigene23260_All	804	-4.2344	0	0
Unigene23282_All	581	-1.2508	0	0
Unigene23349_All	575	-1.7967	0	0
Unigene23360_All	1259	-9.7458	0	0
Unigene23362_All	1028	5.8267	0	0
Unigene23369_All	649	-3.3992	0	0
Unigene23376_All	1276	11.2165	0	0
Unigene23427_All	698	-3.3568	0	0
Unigene23446_All	575	-1.5208	0	0
Unigene23550_All	574	10.2144	0	0
Unigene23583_All	514	4.3503	0	0
Unigene23703_All	1083	-8.4454	0	0
Unigene23732_All	2286	-12.1029	0	0
Unigene23749_All	1377	-9.4796	0	0
Unigene23781_All	882	-1.1314	0	0
Unigene23819_All	1062	3.714	0	0
Unigene23836_All	3416	3.0578	0	0
Unigene23855_All	2824	1.3415	0	0
Unigene23856_All	731	-1.2871	0	0
Unigene23870_All	1401	1.0454	0	0
Unigene23882_All	1699	-11.2101	0	0
Unigene23890_All	1311	1.5284	0	0
Unigene23914_All	1878	-9.0895	0	0
Unigene23917_All	1803	-8.72	0	0
Unigene23928_All	1556	-2.4249	0	0
Unigene23929_All	744	-7.0776	0	0
Unigene23945_All	1469	7.9557	0	0
Unigene23979_All	1665	6.8022	0	0
Unigene24050_All	647	2.5184	0	0
Unigene24051_All	956	-4.5695	0	0
Unigene24058_All	983	-8.7238	0	0
Unigene24065_All	1789	7.2535	0	0
Unigene24107_All	1027	4.985	0	0
Unigene24108_All	2138	-8.6895	0	0
Unigene24213_All	383	6.645	0	0
Unigene24254_All	848	9.287	0	0
Unigene24281_All	416	-6.1629	0	0
Unigene2438_All	1081	-8.3142	0	0
Unigene24407_All	748	-9.1129	0	0
Unigene24514_All	611	7.5623	0	0
Unigene24524_All	582	6.5972	0	0
Unigene24564_All	364	4.3017	0	0
Unigene24570_All	403	-1.2393	0	0
Unigene24584_All	406	2.3569	0	0
Unigene2461_All	1875	3.0946	0	0
Unigene2497_All	894	3.3047	0	0
Unigene2534_All	2171	9.6983	0	0
Unigene25980_All	1142	6.0531	0	0
Unigene26010_All	2186	8.6759	0	0
Unigene26075_All	225	-2.6473	0	0
Unigene26213_All	642	-7.6165	0	0
Unigene26460_All	356	-3.1631	0	0
Unigene26469_All	365	-16.8482	0	0
Unigene2646_All	222	-8.743	0	0
Unigene26500_All	971	8.5501	0	0
Unigene2653_All	300	-8.0835	0	0
Unigene26788_All	382	-3.4754	0	0
Unigene26797_All	992	8.7052	0	0
Unigene267_All	1813	-3.3525	0	0
Unigene26806_All	695	5.5597	0	0
Unigene26823_All	745	-7.5256	0	0
Unigene26856_All	712	-12.6597	0	0
Unigene26937_All	1262	7.4393	0	0
Unigene26943_All	1341	-9.865	0	0
Unigene26964_All	1800	-11.617	0	0
Unigene26975_All	960	-10.3243	0	0
Unigene26981_All	1737	-8.6092	0	0
Unigene26989_All	874	-15.2273	0	0
Unigene27006_All	937	-7.7262	0	0
Unigene27044_All	472	-2.3189	0	0
Unigene27085_All	1308	-9.1144	0	0
Unigene27121_All	305	-19.1167	0	0
Unigene27200_All	781	-6.1848	0	0
Unigene27298_All	543	6.6701	0	0
Unigene27408_All	2437	14.0088	0	0
Unigene27478_All	272	-9.6777	0	0
Unigene2753_All	487	-11.0948	0	0
Unigene28044_All	975	6.692	0	0
Unigene28223_All	255	-17.8894	0	0
Unigene2858_All	394	-7.0484	0	0
Unigene28667_All	832	-3.9452	0	0
Unigene28676_All	719	-9.1447	0	0
Unigene28715_All	268	-4.2984	0	0
Unigene28771_All	332	6.893	0	0
Unigene28772_All	3941	-2.4639	0	0
Unigene28915_All	1602	-4.2452	0	0
Unigene28928_All	2744	7.0959	0	0
Unigene29052_All	1227	-1.7497	0	0
Unigene29078_All	8352	3.1497	0	0
Unigene29080_All	1113	6.8089	0	0
Unigene29148_All	2434	5.6025	0	0
Unigene29149_All	3563	8.277	0	0
Unigene29172_All	985	5.5915	0	0
Unigene29173_All	1799	8.2384	0	0
Unigene29174_All	1438	7.4716	0	0
Unigene29193_All	4809	-3.9335	0	0
Unigene29221_All	1675	-9.7306	0	0
Unigene29222_All	240	-8.9536	0	0
Unigene29331_All	793	-15.5318	0	0
Unigene29332_All	1190	-10.6394	0	0
Unigene29349_All	1530	-3.8529	0	0
Unigene29393_All	2976	7.7788	0	0
Unigene29447_All	4948	2.8615	0	0
Unigene29515_All	2658	10.6446	0	0
Unigene2954_All	3212	8.0348	0	0
Unigene29581_All	2974	2.7848	0	0
Unigene29593_All	1700	3.3945	0	0
Unigene29622_All	3414	-3.2774	0	0
Unigene29641_All	2048	-8.7799	0	0
Unigene29667_All	1846	10.9766	0	0
Unigene29752_All	3378	-4.2306	0	0
Unigene29786_All	1630	4.6663	0	0
Unigene29810_All	1579	10.2752	0	0
Unigene29853_All	1248	5.7518	0	0
Unigene29918_All	1037	7.6271	0	0
Unigene29_All	2437	-8.4938	0	0
Unigene30038_All	1493	-5.9731	0	0
Unigene30081_All	715	-5.6356	0	0
Unigene30188_All	1916	5.4694	0	0
Unigene30193_All	1715	8.9333	0	0
Unigene30210_All	1667	4.4321	0	0
Unigene30286_All	2937	1.7823	0	0
Unigene30290_All	1381	5.3106	0	0
Unigene30308_All	3304	-2.1901	0	0
Unigene30324_All	2631	-7.8448	0	0
Unigene30335_All	1801	-8.2604	0	0
Unigene30351_All	2298	4.4759	0	0
Unigene30397_All	1918	-1.2338	0	0
Unigene30450_All	1336	-3.9556	0	0
Unigene30472_All	551	-7.0589	0	0
Unigene30557_All	937	-3.8747	0	0
Unigene30653_All	1485	-4.8061	0	0
Unigene30686_All	808	-10.458	0	0
Unigene30724_All	963	-8.0625	0	0
Unigene30741_All	3434	-1.7439	0	0
Unigene30766_All	1755	4.05	0	0
Unigene30768_All	1332	5.5941	0	0
Unigene30891_All	724	-5.8304	0	0
Unigene30930_All	2333	-1.0035	0	0
Unigene30955_All	1080	-7.0152	0	0
Unigene31004_All	223	8.3331	0	0
Unigene31009_All	4119	-1.0034	0	0
Unigene31028_All	1400	6.3542	0	0
Unigene31051_All	650	-4.0753	0	0
Unigene31112_All	720	-6.1319	0	0
Unigene31163_All	1102	-6.0204	0	0
Unigene31236_All	403	3.4103	0	0
Unigene31239_All	1397	-4.3194	0	0
Unigene31250_All	434	-9.1557	0	0
Unigene31287_All	2421	3.0537	0	0
Unigene31829_All	546	-16.4634	0	0
Unigene32043_All	1224	7.8963	0	0
Unigene32140_All	895	8.3951	0	0
Unigene32292_All	467	-8.8127	0	0
Unigene32319_All	1014	6.6954	0	0
Unigene32359_All	634	-7.2827	0	0
Unigene3235_All	666	-7.7599	0	0
Unigene32927_All	573	-1.3359	0	0
Unigene32940_All	1009	-8.6671	0	0
Unigene32_All	3201	-6.5407	0	0
Unigene33018_All	1029	-8.4766	0	0
Unigene33046_All	1352	8.0549	0	0
Unigene33230_All	545	-5.1128	0	0
Unigene33237_All	993	-4.1692	0	0
Unigene33288_All	484	-2.4342	0	0
Unigene33345_All	589	-2.0936	0	0
Unigene33413_All	1145	1.1049	0	0
Unigene33414_All	1136	-2.9059	0	0
Unigene33417_All	1426	-7.0184	0	0
Unigene33419_All	2185	-8.539	0	0
Unigene33421_All	1618	7.9952	0	0
Unigene33445_All	1323	3.6477	0	0
Unigene33454_All	1301	-10.4075	0	0
Unigene33459_All	1477	8.5973	0	0
Unigene33536_All	2419	9.4594	0	0
Unigene33538_All	2419	1.0984	0	0
Unigene33547_All	1800	3.4318	0	0
Unigene33549_All	2687	10.0534	0	0
Unigene33560_All	3219	-3.8318	0	0
Unigene33568_All	3141	-2.0613	0	0
Unigene33590_All	1232	1.8584	0	0
Unigene33594_All	1257	-2.3675	0	0
Unigene33606_All	1684	-1.7702	0	0
Unigene33616_All	1558	-5.9848	0	0
Unigene33720_All	660	-2.5734	0	0
Unigene33748_All	667	8.9349	0	0
Unigene33752_All	1209	-7.6104	0	0
Unigene33785_All	910	7.421	0	0
Unigene33795_All	850	-3.0902	0	0
Unigene33928_All	764	4.9195	0	0
Unigene33938_All	365	-3.1124	0	0
Unigene34033_All	1330	5.4115	0	0
Unigene3410_All	897	-2.1559	0	0
Unigene34187_All	345	-5.4056	0	0
Unigene34341_All	484	-6.1984	0	0
Unigene34345_All	1098	-4.4101	0	0
Unigene34402_All	1504	8.7448	0	0
Unigene34555_All	364	-7.9049	0	0
Unigene34952_All	1613	9.6121	0	0
Unigene35875_All	613	7.1306	0	0
Unigene35894_All	2280	8.2943	0	0
Unigene359_All	1129	-3.3757	0	0
Unigene36015_All	316	-10.4653	0	0
Unigene36087_All	363	-10.1014	0	0
Unigene36094_All	1130	5.6072	0	0
Unigene36160_All	1261	5.8741	0	0
Unigene36200_All	282	-8.0458	0	0
Unigene36391_All	823	8.8381	0	0
Unigene36457_All	313	-9.2619	0	0
Unigene36507_All	761	-18.3757	0	0
Unigene36528_All	627	8.7809	0	0
Unigene36557_All	2597	5.6011	0	0
Unigene36569_All	560	8.8999	0	0
Unigene36579_All	738	6.4505	0	0
Unigene36593_All	730	-7.3239	0	0
Unigene36613_All	687	5.2976	0	0
Unigene36624_All	1338	-15.2368	0	0
Unigene36644_All	2822	-1.6165	0	0
Unigene36645_All	2296	2.8005	0	0
Unigene36688_All	821	-15.7892	0	0
Unigene36695_All	1045	-9.7622	0	0
Unigene36759_All	451	-2.4575	0	0
Unigene36772_All	529	7.9722	0	0
Unigene36930_All	455	-8.6707	0	0
Unigene37128_All	1392	10.3833	0	0
Unigene37225_All	2183	-7.3986	0	0
Unigene37721_All	260	6.1058	0	0
Unigene37837_All	282	-9.0051	0	0
Unigene37882_All	526	6.9962	0	0
Unigene37909_All	728	8.2455	0	0
Unigene38137_All	1147	7.4603	0	0
Unigene38337_All	3294	5.5407	0	0
Unigene38352_All	437	-2.5584	0	0
Unigene383_All	869	-6.4357	0	0
Unigene38414_All	1935	4.2915	0	0
Unigene38460_All	1382	-2.0913	0	0
Unigene38510_All	1234	-6.6194	0	0
Unigene38588_All	4572	2.8626	0	0
Unigene38591_All	4719	-5.217	0	0
Unigene38595_All	893	-6.4407	0	0
Unigene38608_All	3421	4.5576	0	0
Unigene38632_All	3396	3.6731	0	0
Unigene38633_All	621	-5.5192	0	0
Unigene38646_All	3385	-4.5186	0	0
Unigene38739_All	284	-4.6434	0	0
Unigene38760_All	3035	3.9239	0	0
Unigene38784_All	4808	-2.6111	0	0
Unigene38866_All	4386	-3.3477	0	0
Unigene38890_All	3108	3.1336	0	0
Unigene38916_All	3585	-3.8111	0	0
Unigene38950_All	3177	-8.6376	0	0
Unigene39023_All	2924	-2.1904	0	0
Unigene39055_All	2634	-9.2758	0	0
Unigene39137_All	1580	-4.2109	0	0
Unigene39144_All	4632	3.7511	0	0
Unigene39212_All	1923	3.9058	0	0
Unigene39273_All	1306	-6.1625	0	0
Unigene3929_All	809	8.7833	0	0
Unigene39318_All	1490	2.9111	0	0
Unigene39368_All	2846	-6.3875	0	0
Unigene39372_All	2747	1.8938	0	0
Unigene39397_All	572	6.4554	0	0
Unigene3939_All	1106	9.0103	0	0
Unigene39435_All	1784	9.2912	0	0
Unigene39457_All	987	-4.1626	0	0
Unigene39485_All	1049	-2.3762	0	0
Unigene39496_All	5372	5.5861	0	0
Unigene39644_All	2914	8.0727	0	0
Unigene39654_All	1879	-3.1695	0	0
Unigene39655_All	1487	8.2174	0	0
Unigene39665_All	2533	10.1505	0	0
Unigene39714_All	1648	10.0808	0	0
Unigene39864_All	1630	4.0087	0	0
Unigene39952_All	1133	-3.2516	0	0
Unigene39964_All	2356	-1.3585	0	0
Unigene39_All	343	3.5779	0	0
Unigene40002_All	2687	-6.0735	0	0
Unigene40022_All	1360	3.171	0	0
Unigene40033_All	2417	-6.6776	0	0
Unigene40044_All	3712	4.7174	0	0
Unigene40046_All	2496	5.2833	0	0
Unigene40053_All	1809	-2.4731	0	0
Unigene40064_All	1869	7.5873	0	0
Unigene40070_All	1428	-2.7906	0	0
Unigene40080_All	2348	4.3068	0	0
Unigene40088_All	2042	5.5149	0	0
Unigene40127_All	1757	4.5877	0	0
Unigene40317_All	660	-16.0258	0	0
Unigene40367_All	1571	6.5933	0	0
Unigene40382_All	1048	-10.2309	0	0
Unigene40496_All	944	7.8328	0	0
Unigene40506_All	1094	5.6681	0	0
Unigene40538_All	1657	-7.0296	0	0
Unigene40573_All	3015	3.8459	0	0
Unigene40597_All	2231	-5.9434	0	0
Unigene40647_All	1259	-5.4638	0	0
Unigene40684_All	1259	4.1419	0	0
Unigene40694_All	534	-2.8797	0	0
Unigene40696_All	1060	10.9946	0	0
Unigene40697_All	1356	4.1624	0	0
Unigene40709_All	2794	-4.689	0	0
Unigene40736_All	384	7.9193	0	0
Unigene40789_All	1598	-10.8914	0	0
Unigene4109_All	569	-7.3352	0	0
Unigene41186_All	563	-9.0222	0	0
Unigene41237_All	522	9.7261	0	0
Unigene41267_All	513	-7.031	0	0
Unigene41301_All	1658	9.1946	0	0
Unigene41486_All	388	-8.396	0	0
Unigene4199_All	517	-8.681	0	0
Unigene42002_All	949	7.1051	0	0
Unigene42074_All	1255	6.0404	0	0
Unigene4210_All	586	-2.535	0	0
Unigene42166_All	2160	9.1523	0	0
Unigene422_All	1283	-3.4405	0	0
Unigene42454_All	458	6.473	0	0
Unigene42561_All	526	-3.9147	0	0
Unigene42562_All	751	5.7662	0	0
Unigene42584_All	1204	6.8864	0	0
Unigene42587_All	810	-11.7652	0	0
Unigene42589_All	533	-1.3778	0	0
Unigene42599_All	558	-5.0812	0	0
Unigene42712_All	800	8.9892	0	0
Unigene4271_All	996	4.5023	0	0
Unigene42723_All	533	-4.3967	0	0
Unigene42799_All	586	1.8959	0	0
Unigene42852_All	466	-2.9552	0	0
Unigene429_All	1910	7.6771	0	0
Unigene43041_All	465	2.7937	0	0
Unigene43057_All	886	8.5672	0	0
Unigene43066_All	1223	-6.3685	0	0
Unigene43111_All	1382	-3.0936	0	0
Unigene43113_All	1218	-9.0708	0	0
Unigene43132_All	909	-4.6507	0	0
Unigene43137_All	960	-6.1781	0	0
Unigene43175_All	2865	-14.3496	0	0
Unigene43176_All	2200	4.9982	0	0
Unigene43181_All	1799	2.6407	0	0
Unigene43183_All	1855	2.0711	0	0
Unigene43185_All	2014	-2.0826	0	0
Unigene43192_All	3283	1.4399	0	0
Unigene43193_All	2790	1.0216	0	0
Unigene43219_All	1442	-2.8522	0	0
Unigene43227_All	1464	-4.5483	0	0
Unigene43234_All	1744	-9.3352	0	0
Unigene43253_All	1662	-2.0016	0	0
Unigene43274_All	659	-2.1232	0	0
Unigene43383_All	879	-2.6173	0	0
Unigene43384_All	852	-2.5201	0	0
Unigene43396_All	936	-3.8849	0	0
Unigene43444_All	889	4.3193	0	0
Unigene43573_All	477	-6.2525	0	0
Unigene43736_All	484	-8.1112	0	0
Unigene4375_All	738	8.0977	0	0
Unigene43917_All	627	-6.4872	0	0
Unigene44071_All	327	-10.2086	0	0
Unigene44075_All	3116	9.0511	0	0
Unigene44113_All	566	-9.6356	0	0
Unigene44178_All	243	4.5045	0	0
Unigene4419_All	408	-2.2257	0	0
Unigene45214_All	4811	7.1709	0	0
Unigene45272_All	298	-16.6966	0	0
Unigene45428_All	707	-17.9199	0	0
Unigene45525_All	714	5.7909	0	0
Unigene45909_All	320	-17.2152	0	0
Unigene45958_All	321	-6.9247	0	0
Unigene45991_All	2757	-10.7331	0	0
Unigene46060_All	298	-17.3953	0	0
Unigene46066_All	926	4.0781	0	0
Unigene46073_All	640	-7.6288	0	0
Unigene46112_All	793	-17.5068	0	0
Unigene46128_All	780	3.5513	0	0
Unigene46164_All	620	-6.5689	0	0
Unigene4617_All	2522	7.3135	0	0
Unigene46181_All	1351	7.9748	0	0
Unigene4618_All	1295	-8.5271	0	0
Unigene46204_All	1678	-9.0955	0	0
Unigene46228_All	832	-8.7978	0	0
Unigene4622_All	1340	-3.6906	0	0
Unigene46232_All	1034	-16.0089	0	0
Unigene46254_All	1219	-13.7928	0	0
Unigene46272_All	1888	5.7259	0	0
Unigene46317_All	478	-12.0606	0	0
Unigene463_All	2260	-8.2915	0	0
Unigene46421_All	422	9.3964	0	0
Unigene46473_All	374	-10.8797	0	0
Unigene4657_All	910	-3.5384	0	0
Unigene46587_All	480	9.7235	0	0
Unigene46631_All	905	11.73	0	0
Unigene4683_All	1063	-1.5108	0	0
Unigene468_All	2680	-3.3373	0	0
Unigene4692_All	2466	1.2154	0	0
Unigene47094_All	304	-17.0076	0	0
Unigene4709_All	3011	-2.1405	0	0
Unigene4711_All	4152	-1.9832	0	0
Unigene4712_All	3426	2.5939	0	0
Unigene4716_All	2182	-9.3248	0	0
Unigene4718_All	2640	-6.616	0	0
Unigene4719_All	2689	-3.0957	0	0
Unigene4720_All	2441	-1.594	0	0
Unigene47226_All	927	8.7028	0	0
Unigene4724_All	1447	-3.1884	0	0
Unigene4729_All	1944	-9.3481	0	0
Unigene47360_All	454	-6.5886	0	0
Unigene47364_All	975	8.607	0	0
Unigene4767_All	1506	-8.9653	0	0
Unigene4769_All	1502	-2.175	0	0
Unigene477_All	3044	8.2219	0	0
Unigene47928_All	464	4.776	0	0
Unigene47938_All	3753	5.4366	0	0
Unigene47979_All	517	-5.9882	0	0
Unigene47999_All	934	-5.7709	0	0
Unigene48097_All	1772	-2.7436	0	0
Unigene48121_All	2142	-1.1382	0	0
Unigene48166_All	6316	2.5174	0	0
Unigene48179_All	1174	3.9585	0	0
Unigene48209_All	6123	7.1534	0	0
Unigene48227_All	6406	1.8245	0	0
Unigene48242_All	1330	4.6573	0	0
Unigene48244_All	4248	3.681	0	0
Unigene48260_All	1602	-6.6662	0	0
Unigene48267_All	2384	-1.4012	0	0
Unigene48279_All	3986	-4.7008	0	0
Unigene48284_All	3033	1.4539	0	0
Unigene48398_All	1600	6.9463	0	0
Unigene48457_All	2704	-5.5365	0	0
Unigene48463_All	2407	2.9564	0	0
Unigene48480_All	3871	-6.7078	0	0
Unigene48511_All	3081	5.3193	0	0
Unigene48515_All	3504	4.9456	0	0
Unigene4861_All	845	-4.7717	0	0
Unigene48635_All	2127	8.9698	0	0
Unigene4871_All	652	-1.4101	0	0
Unigene48720_All	2141	-4.576	0	0
Unigene48754_All	1904	2.6267	0	0
Unigene48755_All	779	1.7592	0	0
Unigene48783_All	1041	-4.2823	0	0
Unigene48787_All	1711	9.5901	0	0
Unigene48797_All	1043	-5.0497	0	0
Unigene4879_All	659	4.2172	0	0
Unigene48804_All	943	3.9153	0	0
Unigene48821_All	923	-3.6771	0	0
Unigene48830_All	3269	1.9326	0	0
Unigene4883_All	663	2.8287	0	0
Unigene48848_All	5307	-1.494	0	0
Unigene48882_All	569	-3.0919	0	0
Unigene48913_All	4425	3.9822	0	0
Unigene48988_All	2210	10.4784	0	0
Unigene49034_All	2546	8.6563	0	0
Unigene49076_All	1731	-14.3486	0	0
Unigene49090_All	884	-4.5034	0	0
Unigene49128_All	1529	-18.6567	0	0
Unigene4917_All	844	-8.4261	0	0
Unigene49356_All	1032	6.6702	0	0
Unigene4938_All	1002	-4.3956	0	0
Unigene49409_All	2317	-2.3267	0	0
Unigene49411_All	1122	6.8269	0	0
Unigene49434_All	1581	6.5808	0	0
Unigene4951_All	1191	7.3747	0	0
Unigene49532_All	1591	5.4407	0	0
Unigene49542_All	2089	-3.607	0	0
Unigene49551_All	3192	3.0144	0	0
Unigene49594_All	1579	6.7224	0	0
Unigene49603_All	1549	-5.6312	0	0
Unigene4962_All	751	-1.3018	0	0
Unigene49648_All	1217	9.5889	0	0
Unigene49662_All	1387	6.4037	0	0
Unigene49716_All	849	5.7094	0	0
Unigene49846_All	944	-2.6586	0	0
Unigene49862_All	2413	5.1497	0	0
Unigene50032_All	1210	2.5587	0	0
Unigene50087_All	1443	-8.9708	0	0
Unigene50101_All	1331	-10.5496	0	0
Unigene5016_All	391	-3.357	0	0
Unigene50192_All	2895	1.0922	0	0
Unigene50370_All	993	3.6242	0	0
Unigene50387_All	1380	-2.9926	0	0
Unigene50404_All	1441	-4.7529	0	0
Unigene50451_All	1313	-6.0888	0	0
Unigene5062_All	607	6.0645	0	0
Unigene507_All	892	-4.0919	0	0
Unigene50804_All	373	7.8344	0	0
Unigene508_All	2830	-5.2432	0	0
Unigene51074_All	4364	7.5724	0	0
Unigene51101_All	751	-11.637	0	0
Unigene51537_All	419	8.7803	0	0
Unigene51595_All	488	-11.4416	0	0
Unigene51619_All	2085	9.0016	0	0
Unigene51685_All	351	-16.7565	0	0
Unigene51707_All	1451	9.313	0	0
Unigene519_All	1568	-3.1484	0	0
Unigene52037_All	864	-10.0975	0	0
Unigene52069_All	509	-6.2852	0	0
Unigene52134_All	555	-5.7791	0	0
Unigene52193_All	625	-1.2879	0	0
Unigene52212_All	553	-3.2441	0	0
Unigene52225_All	1090	-12.7696	0	0
Unigene52413_All	670	-6.4132	0	0
Unigene52424_All	536	-3.6116	0	0
Unigene52432_All	481	-1.8229	0	0
Unigene5248_All	521	9.5062	0	0
Unigene52559_All	1279	6.1419	0	0
Unigene52577_All	980	2.2733	0	0
Unigene52581_All	1679	-9.136	0	0
Unigene52608_All	1207	5.3882	0	0
Unigene52610_All	1161	-1.4327	0	0
Unigene52617_All	2094	1.7311	0	0
Unigene52625_All	1903	-3.5759	0	0
Unigene52626_All	1835	1.1933	0	0
Unigene52628_All	1850	2.2589	0	0
Unigene52638_All	2701	2.1503	0	0
Unigene52642_All	4116	2.7853	0	0
Unigene52649_All	2198	-1.057	0	0
Unigene52651_All	2581	1.3585	0	0
Unigene52652_All	2650	-4.1839	0	0
Unigene52658_All	2281	-4.6548	0	0
Unigene52663_All	1464	-2.7566	0	0
Unigene52666_All	1416	-7.9042	0	0
Unigene5267_All	681	9.0645	0	0
Unigene52690_All	1668	-1.4123	0	0
Unigene52720_All	669	3.4759	0	0
Unigene52740_All	666	-1.8893	0	0
Unigene52762_All	699	3.022	0	0
Unigene52777_All	849	7.1908	0	0
Unigene52837_All	679	-2.7887	0	0
Unigene52878_All	885	-7.8752	0	0
Unigene52885_All	905	1.9004	0	0
Unigene52906_All	755	-1.2621	0	0
Unigene52911_All	860	-6.7143	0	0
Unigene52946_All	830	3.0423	0	0
Unigene52957_All	775	-4.8155	0	0
Unigene53089_All	943	-9.5891	0	0
Unigene53178_All	555	-5.7239	0	0
Unigene53292_All	371	-6.0089	0	0
Unigene53335_All	351	-1.5869	0	0
Unigene53459_All	286	-2.5832	0	0
Unigene5408_All	391	3.9994	0	0
Unigene546_All	2305	-8.4863	0	0
Unigene54831_All	928	10.2585	0	0
Unigene54911_All	1106	7.2904	0	0
Unigene55041_All	464	8.9326	0	0
Unigene55112_All	672	-12.4982	0	0
Unigene55116_All	975	7.5551	0	0
Unigene55188_All	601	-10.1608	0	0
Unigene55306_All	323	-10.1118	0	0
Unigene55433_All	600	-9.6024	0	0
Unigene55635_All	819	-11.9587	0	0
Unigene55646_All	612	-15.8793	0	0
Unigene55656_All	652	4.4609	0	0
Unigene55680_All	649	-4.4159	0	0
Unigene55694_All	596	-9.4712	0	0
Unigene55733_All	1539	-7.6774	0	0
Unigene55742_All	1272	-12.1603	0	0
Unigene55743_All	1659	-9.2858	0	0
Unigene55749_All	1833	-17.3652	0	0
Unigene55750_All	1716	-7.8895	0	0
Unigene55769_All	949	-7.5552	0	0
Unigene55777_All	816	-7.541	0	0
Unigene55780_All	810	-9.8666	0	0
Unigene55782_All	868	-7.5735	0	0
Unigene55788_All	1184	4.3589	0	0
Unigene55796_All	980	1.6452	0	0
Unigene55798_All	1062	-10.6039	0	0
Unigene55799_All	820	-8.0934	0	0
Unigene55850_All	732	5.7476	0	0
Unigene55911_All	389	-10.1029	0	0
Unigene55964_All	534	-8.7762	0	0
Unigene55976_All	531	-16.9635	0	0
Unigene56009_All	953	-10.6523	0	0
Unigene56081_All	571	-9.8885	0	0
Unigene56500_All	1694	7.7635	0	0
Unigene56783_All	263	6.7843	0	0
Unigene56840_All	583	5.7912	0	0
Unigene56905_All	370	-9.3584	0	0
Unigene57473_All	3974	2.1022	0	0
Unigene57520_All	1825	1.8503	0	0
Unigene57571_All	306	-1.8188	0	0
Unigene57572_All	874	-1.4167	0	0
Unigene5761_All	2772	10.7027	0	0
Unigene57673_All	1514	-10.1381	0	0
Unigene57727_All	3249	3.039	0	0
Unigene57735_All	1380	8.0255	0	0
Unigene57736_All	1020	7.0368	0	0
Unigene57737_All	1888	-14.7337	0	0
Unigene57820_All	1101	-8.6149	0	0
Unigene57821_All	2236	-4.2755	0	0
Unigene57837_All	1591	-5.8332	0	0
Unigene57857_All	2773	4.5869	0	0
Unigene57900_All	7769	-2.7464	0	0
Unigene57926_All	2562	6.991	0	0
Unigene57938_All	1998	4.0773	0	0
Unigene57954_All	1454	3.8713	0	0
Unigene57970_All	2085	4.785	0	0
Unigene579_All	3932	-7.8459	0	0
Unigene58032_All	1368	3.8407	0	0
Unigene58045_All	3119	-2.1159	0	0
Unigene58050_All	1280	5.4519	0	0
Unigene58092_All	1891	5.8982	0	0
Unigene58141_All	1614	7.0492	0	0
Unigene58186_All	2874	3.9588	0	0
Unigene58191_All	2094	-3.974	0	0
Unigene58220_All	3399	3.1741	0	0
Unigene58223_All	3338	14.1149	0	0
Unigene58253_All	4182	2.3757	0	0
Unigene58352_All	1221	5.4829	0	0
[truncated: 63,536 more rows]

## Sheet: readme
Column	Information
geneID	The Unigene ID used in our ThebaDB. One ID represent a Unigene. Here, all the Unigene are associated with protein coding sequence for protein family analysis.
geneLength	The length of the Unigene used in the first column.
log2(HEP_FPKM/CNS_FPKM)	The log2 ratio between the expression scores from two differen tissues.
pvalue	The significant scores estimated by DESeq.
FDR	The adjusted significant scores estimated by DESeq using FDR method.
