# Supplementary material for: Multi-tissue transcriptomics for construction of a comprehensive gene resource for the terrestrial snail Theba pisana
Source: Sci Rep. 2016 Feb 8;6:20685. doi: 10.1038/srep20685 (PMC4745086; doi:10.1038/srep20685)
Supplement: Supplementary Dataset 3 [file srep20685-s4.xls]

## Sheet: MUSvsCNS
geneID	geneLength	log2(MUS_FPKM/CNS_FPKM)	pvalue	FDR
CL10122.Contig4_All	3879	3.6198	0	0
CL1019.Contig6_All	6208	1.9105	0	0
CL10258.Contig3_All	2262	6.7201	0	0
CL10295.Contig2_All	2954	3.7495	0	0
CL1042.Contig1_All	5532	4.7221	0	0
CL10471.Contig5_All	5533	3.1484	0	0
CL10522.Contig2_All	1052	-2.2606	0	0
CL10636.Contig2_All	266	-4.0607	0	0
CL10673.Contig2_All	1356	6.9082	0	0
CL10677.Contig1_All	1629	-7.9055	0	0
CL10687.Contig1_All	719	9.2906	0	0
CL1069.Contig21_All	1029	6.4353	0	0
CL1069.Contig25_All	2838	7.6548	0	0
CL1069.Contig6_All	817	-6.9794	0	0
CL1072.Contig3_All	7895	5.5588	0	0
CL10808.Contig1_All	1329	-2.9927	0	0
CL10916.Contig1_All	3491	4.4984	0	0
CL10939.Contig1_All	2355	8.4418	0	0
CL10975.Contig1_All	1074	7.4929	0	0
CL10975.Contig2_All	553	6.5469	0	0
CL11003.Contig2_All	3083	1.656	0	0
CL11122.Contig2_All	1659	-4.6778	0	0
CL11147.Contig1_All	1383	1.5871	0	0
CL11147.Contig2_All	1265	6.0935	0	0
CL11161.Contig1_All	2643	1.8009	0	0
CL11164.Contig1_All	848	-11.0211	0	0
CL11164.Contig2_All	408	-7.0872	0	0
CL11242.Contig1_All	1600	7.9305	0	0
CL11289.Contig2_All	4911	1.8704	0	0
CL11384.Contig1_All	1648	11.4085	0	0
CL11397.Contig1_All	3082	3.7684	0	0
CL11463.Contig1_All	284	-6.2664	0	0
CL11504.Contig4_All	1405	-7.5383	0	0
CL11581.Contig1_All	742	4.3421	0	0
CL11606.Contig1_All	1161	8.7349	0	0
CL11606.Contig2_All	269	17.0218	0	0
CL11678.Contig2_All	1392	-2.966	0	0
CL11707.Contig2_All	358	7.2861	0	0
CL11731.Contig2_All	384	-1.0917	0	0
CL11770.Contig2_All	7196	1.8283	0	0
CL11803.Contig1_All	600	7.7324	0	0
CL11821.Contig1_All	3473	5.8068	0	0
CL11941.Contig1_All	562	4.2926	0	0
CL11982.Contig1_All	2433	-2.4682	0	0
CL12024.Contig1_All	1135	-3.3467	0	0
CL12024.Contig2_All	1166	-3.7501	0	0
CL12069.Contig1_All	1606	-2.2629	0	0
CL12073.Contig1_All	222	-2.9469	0	0
CL1222.Contig1_All	3318	3.5204	0	0
CL12296.Contig4_All	2240	2.0112	0	0
CL12472.Contig1_All	1897	5.3179	0	0
CL12472.Contig2_All	1687	4.9499	0	0
CL124.Contig1_All	3506	-2.9182	0	0
CL12502.Contig1_All	1047	-2.4947	0	0
CL12582.Contig1_All	2354	6.2005	0	0
CL12778.Contig1_All	522	-5.135	0	0
CL12835.Contig1_All	2971	9.0082	0	0
CL12862.Contig2_All	2906	6.6286	0	0
CL12970.Contig1_All	532	-1.7021	0	0
CL12982.Contig1_All	557	-2.2865	0	0
CL12982.Contig2_All	298	-2.8466	0	0
CL12982.Contig4_All	557	-2.6424	0	0
CL12984.Contig1_All	4055	3.8038	0	0
CL13005.Contig1_All	1413	6.9651	0	0
CL13023.Contig1_All	1099	2.9171	0	0
CL1302.Contig1_All	1230	9.1748	0	0
CL13040.Contig1_All	7038	2.5118	0	0
CL13096.Contig2_All	2284	3.8984	0	0
CL13101.Contig1_All	825	-4.8545	0	0
CL13142.Contig1_All	6328	6.5526	0	0
CL13257.Contig1_All	3462	-6.7262	0	0
CL13306.Contig3_All	2073	5.0432	0	0
CL13321.Contig2_All	5737	2.9405	0	0
CL13369.Contig2_All	1817	5.9584	0	0
CL13423.Contig1_All	980	9.4803	0	0
CL13423.Contig2_All	684	8.4896	0	0
CL13469.Contig1_All	496	6.9832	0	0
CL13518.Contig1_All	227	4.3987	0	0
CL13536.Contig2_All	2951	5.9983	0	0
CL13553.Contig2_All	457	6.781	0	0
CL13608.Contig3_All	5788	2.613	0	0
CL1362.Contig1_All	852	-2.7755	0	0
CL13656.Contig1_All	2822	-2.4258	0	0
CL13685.Contig2_All	3778	4.1159	0	0
CL13696.Contig2_All	4893	3.9015	0	0
CL1371.Contig13_All	2359	-5.8377	0	0
CL1371.Contig15_All	2237	-6.0884	0	0
CL1371.Contig16_All	298	-5.4618	0	0
CL1371.Contig18_All	1914	-5.4127	0	0
CL1371.Contig20_All	342	-5.2351	0	0
CL13925.Contig1_All	3270	5.9001	0	0
CL13969.Contig1_All	1007	-1.5529	0	0
CL14088.Contig2_All	3391	6.1943	0	0
CL14088.Contig3_All	3059	5.7664	0	0
CL14173.Contig1_All	4753	7.4542	0	0
CL14181.Contig1_All	1060	7.2561	0	0
CL14185.Contig1_All	592	6.4755	0	0
CL14185.Contig2_All	561	5.989	0	0
CL14185.Contig3_All	900	2.6959	0	0
CL14399.Contig1_All	3426	4.9386	0	0
CL14419.Contig1_All	1593	9.0127	0	0
CL14464.Contig1_All	555	4.1702	0	0
CL14469.Contig1_All	1857	2.6895	0	0
CL14484.Contig1_All	1198	5.6209	0	0
CL14530.Contig1_All	2190	2.36	0	0
CL1458.Contig2_All	1335	5.1806	0	0
CL14635.Contig2_All	1793	8.4404	0	0
CL14679.Contig1_All	228	-5.9686	0	0
CL14679.Contig2_All	722	-5.5779	0	0
CL14679.Contig3_All	685	-6.0483	0	0
CL14747.Contig1_All	2251	-3.906	0	0
CL1475.Contig4_All	1045	2.9876	0	0
CL1475.Contig5_All	301	3.871	0	0
CL14861.Contig1_All	235	-6.0207	0	0
CL1503.Contig2_All	1614	-5.6358	0	0
CL15080.Contig1_All	1908	2.8845	0	0
CL15081.Contig2_All	788	-10.1673	0	0
CL15094.Contig2_All	720	-4.8038	0	0
CL15145.Contig1_All	816	-10.498	0	0
CL15155.Contig16_All	1008	-3.2141	0	0
CL15155.Contig17_All	3806	-1.3288	0	0
CL15155.Contig18_All	3734	1.4302	0	0
CL15155.Contig20_All	5432	5.5007	0	0
CL15155.Contig2_All	1841	1.2011	0	0
CL15204.Contig1_All	1711	6.1053	0	0
CL15216.Contig2_All	1173	-4.1468	0	0
CL15228.Contig1_All	241	-2.7436	0	0
CL152.Contig1_All	704	8.4223	0	0
CL15303.Contig2_All	3294	4.4846	0	0
CL15334.Contig2_All	2920	10.1029	0	0
CL153.Contig3_All	1590	6.6479	0	0
CL15475.Contig1_All	2745	1.7157	0	0
CL15484.Contig1_All	650	7.8669	0	0
CL15484.Contig2_All	623	7.1792	0	0
CL15484.Contig3_All	487	9.0436	0	0
CL15484.Contig4_All	395	7.1237	0	0
CL15505.Contig1_All	1166	-2.3225	0	0
CL15531.Contig1_All	3440	-1.9628	0	0
CL15553.Contig2_All	543	5.9332	0	0
CL15620.Contig1_All	1642	-10.1988	0	0
CL15620.Contig2_All	859	-11.4249	0	0
CL15641.Contig2_All	1838	-2.9159	0	0
CL15694.Contig2_All	1810	6.0843	0	0
CL15699.Contig2_All	972	-4.3857	0	0
CL15774.Contig1_All	1342	-10.4659	0	0
CL15867.Contig1_All	9044	7.4622	0	0
CL15920.Contig1_All	232	6.8479	0	0
CL15969.Contig1_All	588	-4.6768	0	0
CL15998.Contig1_All	307	5.9768	0	0
CL16044.Contig2_All	367	7.8035	0	0
CL16063.Contig2_All	1563	14.4831	0	0
CL16086.Contig1_All	730	-3.0881	0	0
CL16086.Contig2_All	2996	-2.2215	0	0
CL16103.Contig1_All	1463	-6.3645	0	0
CL16148.Contig1_All	3142	2.4682	0	0
CL16185.Contig2_All	1900	9.3434	0	0
CL161.Contig2_All	392	-5.1972	0	0
CL1621.Contig2_All	683	2.768	0	0
CL16358.Contig3_All	2156	-1.5331	0	0
CL16410.Contig1_All	966	-9.0169	0	0
CL16428.Contig2_All	2547	-3.6426	0	0
CL16439.Contig2_All	2820	2.7495	0	0
CL16598.Contig1_All	679	5.8532	0	0
CL16637.Contig1_All	2724	4.297	0	0
CL1670.Contig3_All	1531	-3.1094	0	0
CL16714.Contig1_All	1396	10.3571	0	0
CL16731.Contig1_All	1762	2.8641	0	0
CL16757.Contig1_All	1263	-4.4469	0	0
CL16786.Contig1_All	7333	7.9801	0	0
CL16802.Contig1_All	1153	-3.9522	0	0
CL16802.Contig2_All	2457	-3.925	0	0
CL16875.Contig1_All	2810	-4.1399	0	0
CL16908.Contig1_All	4366	-3.5368	0	0
CL16922.Contig2_All	3284	4.4667	0	0
CL1692.Contig1_All	346	6.6059	0	0
CL1692.Contig2_All	224	10.1716	0	0
CL1692.Contig3_All	307	7.7283	0	0
CL17013.Contig1_All	705	-1.4197	0	0
CL17164.Contig1_All	2233	3.6417	0	0
CL17217.Contig1_All	811	-8.3333	0	0
CL17217.Contig2_All	800	-9.3368	0	0
CL17240.Contig1_All	907	6.7277	0	0
CL17256.Contig1_All	1783	2.8383	0	0
CL17264.Contig2_All	5793	2.0978	0	0
CL17278.Contig1_All	3057	2.3404	0	0
CL17339.Contig1_All	1543	-1.1401	0	0
CL17339.Contig2_All	804	-2.9441	0	0
CL1733.Contig2_All	871	-3.4779	0	0
CL17355.Contig1_All	1374	-3.7149	0	0
CL17368.Contig1_All	1460	-3.3605	0	0
CL17379.Contig1_All	3683	5.9287	0	0
CL17393.Contig14_All	1895	-1.2351	0	0
CL17393.Contig17_All	349	-3.9338	0	0
CL17478.Contig1_All	2346	5.2112	0	0
CL17485.Contig1_All	3531	4.3286	0	0
CL17560.Contig2_All	5391	1.5905	0	0
CL17651.Contig3_All	716	5.9851	0	0
CL17658.Contig1_All	479	-3.9587	0	0
CL17658.Contig2_All	4916	-3.6274	0	0
CL17768.Contig1_All	3047	7.2248	0	0
CL17790.Contig1_All	3680	2.3294	0	0
CL17802.Contig1_All	1891	2.4561	0	0
CL17807.Contig1_All	907	8.6817	0	0
CL17903.Contig2_All	1427	-1.5259	0	0
CL18007.Contig1_All	1997	-3.296	0	0
CL18007.Contig2_All	942	-6.3826	0	0
CL18143.Contig2_All	1987	4.7928	0	0
CL18155.Contig1_All	1883	-6.5149	0	0
CL18155.Contig2_All	2171	-5.5661	0	0
CL18164.Contig1_All	2277	7.5673	0	0
CL1820.Contig5_All	1704	4.9134	0	0
CL18281.Contig1_All	611	-5.7534	0	0
CL182.Contig1_All	698	4.431	0	0
CL18321.Contig2_All	4374	5.1733	0	0
CL18343.Contig2_All	1681	9.1811	0	0
CL1835.Contig1_All	1514	-5.7659	0	0
CL18400.Contig1_All	2494	7.8728	0	0
CL18424.Contig1_All	1690	9.1509	0	0
CL18508.Contig1_All	1327	-2.0499	0	0
CL18556.Contig3_All	1713	-4.4816	0	0
CL18645.Contig1_All	1062	-3.192	0	0
CL18647.Contig2_All	1668	14.873	0	0
CL18675.Contig1_All	1310	4.9676	0	0
CL186.Contig1_All	1312	-4.3184	0	0
CL18708.Contig1_All	726	4.1418	0	0
CL18714.Contig1_All	948	8.6419	0	0
CL18794.Contig1_All	1411	-10.8455	0	0
CL18794.Contig2_All	1236	-2.0107	0	0
CL18794.Contig3_All	528	-10.0587	0	0
CL18837.Contig1_All	687	3.0948	0	0
CL1888.Contig1_All	717	4.9699	0	0
CL1888.Contig3_All	964	8.2612	0	0
CL18971.Contig1_All	1572	4.8395	0	0
CL18971.Contig2_All	461	4.1612	0	0
CL19002.Contig1_All	1710	-3.7593	0	0
CL19002.Contig2_All	1797	-4.0636	0	0
CL19043.Contig1_All	2958	-5.9699	0	0
CL19160.Contig2_All	3329	5.2209	0	0
CL1916.Contig3_All	2494	-3.6265	0	0
CL19261.Contig2_All	580	-1.1444	0	0
CL19357.Contig1_All	1617	-6.0884	0	0
CL19400.Contig2_All	3157	-3.2571	0	0
CL19464.Contig2_All	1931	6.5268	0	0
CL19506.Contig2_All	961	-3.3265	0	0
CL19577.Contig1_All	1460	-6.0438	0	0
CL19610.Contig1_All	2591	6.6063	0	0
CL19615.Contig1_All	1444	10.1123	0	0
CL19654.Contig1_All	2436	-16.5572	0	0
CL196.Contig1_All	1008	4.3286	0	0
CL19761.Contig1_All	974	-1.0491	0	0
CL19761.Contig2_All	486	-1.7868	0	0
CL19814.Contig3_All	865	7.3204	0	0
CL198.Contig1_All	3747	-9.538	0	0
CL19954.Contig1_All	4017	-3.3385	0	0
CL2000.Contig3_All	3765	9.1283	0	0
CL20103.Contig2_All	2409	-3.4597	0	0
CL20110.Contig1_All	2927	-2.8714	0	0
CL20110.Contig2_All	2850	-2.8121	0	0
CL20118.Contig1_All	1588	-2.4716	0	0
CL20134.Contig2_All	695	5.4494	0	0
CL20149.Contig1_All	3450	2.834	0	0
CL20162.Contig6_All	3090	-1.7378	0	0
CL2019.Contig3_All	2876	-3.984	0	0
CL20241.Contig2_All	1597	7.2795	0	0
CL20362.Contig1_All	1543	-2.8538	0	0
CL20398.Contig2_All	1827	-2.2994	0	0
CL20470.Contig1_All	6361	4.9924	0	0
CL20471.Contig1_All	389	-3.7114	0	0
CL20500.Contig1_All	689	-6.5121	0	0
CL20500.Contig2_All	2110	-6.977	0	0
CL20544.Contig1_All	626	-2.6505	0	0
CL20611.Contig1_All	1008	4.4338	0	0
CL20612.Contig1_All	387	-3.6868	0	0
CL20612.Contig2_All	371	-4.9835	0	0
CL20648.Contig2_All	917	-2.7805	0	0
CL20663.Contig1_All	1287	-2.5226	0	0
CL20691.Contig1_All	842	-2.6264	0	0
CL20703.Contig1_All	5111	4.634	0	0
CL20707.Contig1_All	6498	2.0534	0	0
CL20737.Contig1_All	1036	5.8182	0	0
CL20823.Contig1_All	1488	-1.832	0	0
CL20846.Contig3_All	1813	6.6501	0	0
CL20850.Contig1_All	219	-1.1707	0	0
CL20870.Contig1_All	2751	-2.553	0	0
CL20946.Contig1_All	1478	-2.295	0	0
CL21081.Contig2_All	1171	1.7424	0	0
CL21138.Contig1_All	1101	5.5306	0	0
CL21203.Contig1_All	541	-7.2379	0	0
CL21210.Contig2_All	220	5.1313	0	0
CL21239.Contig1_All	678	9.8301	0	0
CL21239.Contig2_All	1092	4.5261	0	0
CL21243.Contig1_All	2767	-3.8502	0	0
CL21263.Contig1_All	2488	3.1052	0	0
CL21358.Contig1_All	1724	-3.5925	0	0
CL21432.Contig1_All	2363	7.7745	0	0
CL21497.Contig3_All	1333	-1.1769	0	0
CL21497.Contig6_All	2609	-2.615	0	0
CL21501.Contig2_All	924	6.4872	0	0
CL21520.Contig1_All	1187	-2.5174	0	0
CL21598.Contig1_All	623	-7.0606	0	0
CL21657.Contig10_All	391	-5.6622	0	0
CL21731.Contig1_All	8904	7.0819	0	0
CL21788.Contig1_All	570	-4.9689	0	0
CL2181.Contig1_All	1589	6.1545	0	0
CL21837.Contig1_All	1283	-2.5895	0	0
CL2183.Contig1_All	1920	4.6969	0	0
CL21847.Contig1_All	599	6.1091	0	0
CL21890.Contig4_All	1946	4.7649	0	0
CL21902.Contig1_All	2255	-3.1888	0	0
CL21929.Contig4_All	1470	-3.9012	0	0
CL21941.Contig4_All	3736	-1.9431	0	0
CL21967.Contig2_All	365	2.1077	0	0
CL21973.Contig2_All	980	-3.6745	0	0
CL21975.Contig1_All	2133	4.0887	0	0
CL2215.Contig2_All	2081	2.2989	0	0
CL2230.Contig1_All	1065	-2.7595	0	0
CL2297.Contig3_All	2247	1.3884	0	0
CL2315.Contig1_All	1249	1.5861	0	0
CL2346.Contig3_All	3280	-4.8389	0	0
CL234.Contig2_All	2411	4.1172	0	0
CL2378.Contig2_All	886	5.7291	0	0
CL2401.Contig2_All	703	6.6346	0	0
CL2411.Contig1_All	2023	1.7529	0	0
CL2452.Contig1_All	4416	5.7997	0	0
CL2470.Contig1_All	2191	-3.6383	0	0
CL2477.Contig1_All	5194	3.3001	0	0
CL2494.Contig1_All	4687	1.1936	0	0
CL2500.Contig1_All	5904	5.7338	0	0
CL250.Contig1_All	1394	3.2903	0	0
CL250.Contig4_All	941	-3.9212	0	0
CL2547.Contig5_All	2671	8.4278	0	0
CL2650.Contig6_All	2860	3.3849	0	0
CL2659.Contig1_All	2950	-4.925	0	0
CL2760.Contig1_All	1996	6.1734	0	0
CL2800.Contig3_All	2922	7.1307	0	0
CL2823.Contig1_All	2143	-3.1048	0	0
CL2880.Contig1_All	1461	4.5128	0	0
CL2941.Contig1_All	318	-8.609	0	0
CL2941.Contig2_All	308	-8.2831	0	0
CL3048.Contig1_All	2417	5.7673	0	0
CL3060.Contig1_All	6606	9.1051	0	0
CL3105.Contig1_All	4519	5.7992	0	0
CL3159.Contig4_All	6269	-2.5571	0	0
CL3262.Contig1_All	3485	-1.842	0	0
CL3270.Contig1_All	466	3.6954	0	0
CL3270.Contig3_All	468	-1.7575	0	0
CL3270.Contig4_All	579	-2.0735	0	0
CL328.Contig1_All	14443	-1.3219	0	0
CL3348.Contig1_All	612	-4.8545	0	0
CL3403.Contig1_All	855	-4.936	0	0
CL3420.Contig7_All	637	-3.46	0	0
CL3439.Contig1_All	4295	-3.5486	0	0
CL3439.Contig2_All	221	-4.2794	0	0
CL3528.Contig2_All	1802	7.8898	0	0
CL3583.Contig1_All	9477	4.7035	0	0
CL3592.Contig2_All	2700	4.2242	0	0
CL3607.Contig1_All	831	6.9255	0	0
CL3607.Contig2_All	943	6.2604	0	0
CL374.Contig6_All	967	-3.5688	0	0
CL3768.Contig2_All	962	-4.0104	0	0
CL3862.Contig1_All	2151	1.0868	0	0
CL3958.Contig1_All	782	-4.0059	0	0
CL3981.Contig10_All	1337	9.2159	0	0
CL3981.Contig1_All	1843	8.066	0	0
CL3981.Contig2_All	1705	7.1882	0	0
CL3981.Contig3_All	1636	6.9921	0	0
CL3981.Contig5_All	1825	6.8485	0	0
CL3981.Contig6_All	1774	6.0274	0	0
CL3981.Contig7_All	1618	6.9568	0	0
CL3981.Contig9_All	831	7.2102	0	0
CL4107.Contig1_All	4778	-2.158	0	0
CL4182.Contig1_All	3028	7.9641	0	0
CL4205.Contig2_All	793	3.5173	0	0
CL435.Contig2_All	1117	2.9058	0	0
CL4393.Contig2_All	2753	4.2118	0	0
CL4393.Contig4_All	2117	7.2644	0	0
CL441.Contig1_All	1367	-3.5559	0	0
CL441.Contig2_All	681	-3.5497	0	0
CL4452.Contig1_All	1010	-3.9549	0	0
CL4466.Contig1_All	2338	5.0385	0	0
CL44.Contig25_All	2063	6.7218	0	0
CL4587.Contig2_All	743	-4.4294	0	0
CL45.Contig2_All	1453	-1.8107	0	0
CL4616.Contig7_All	669	10.2221	0	0
CL4616.Contig8_All	657	7.3009	0	0
CL4616.Contig9_All	729	6.915	0	0
CL4620.Contig1_All	545	8.6541	0	0
CL4664.Contig2_All	1583	-3.7716	0	0
CL4690.Contig2_All	858	8.3352	0	0
CL4741.Contig2_All	1761	-2.819	0	0
CL4762.Contig1_All	1346	15.2214	0	0
CL4785.Contig2_All	2060	9.5185	0	0
CL4815.Contig1_All	2626	6.2439	0	0
CL497.Contig1_All	3692	3.0825	0	0
CL5062.Contig1_All	428	-13.4141	0	0
CL507.Contig3_All	4340	-4.6149	0	0
CL5146.Contig1_All	1131	-4.3225	0	0
CL5146.Contig2_All	1082	-4.7341	0	0
CL5146.Contig3_All	229	-4.6839	0	0
CL5224.Contig1_All	6173	5.657	0	0
CL5269.Contig1_All	1966	6.9757	0	0
CL5317.Contig3_All	8456	-4.1726	0	0
CL5622.Contig2_All	4439	1.8146	0	0
CL562.Contig1_All	2908	5.7623	0	0
CL5667.Contig3_All	1087	-2.1494	0	0
CL5667.Contig5_All	812	-3.0352	0	0
CL5667.Contig7_All	1028	-2.8822	0	0
CL5667.Contig8_All	1259	2.3127	0	0
CL5670.Contig2_All	2692	-3.9599	0	0
CL5670.Contig4_All	355	-4.5315	0	0
CL5720.Contig1_All	2603	4.1173	0	0
CL5744.Contig1_All	3068	-1.5567	0	0
CL5797.Contig2_All	636	7.5483	0	0
CL5835.Contig1_All	5120	8.2144	0	0
CL5967.Contig1_All	2405	-1.9075	0	0
CL5976.Contig2_All	775	-2.4822	0	0
CL6021.Contig1_All	3002	-5.7493	0	0
CL6021.Contig2_All	2938	-5.6536	0	0
CL6021.Contig3_All	838	-5.5305	0	0
CL6030.Contig2_All	2479	6.0717	0	0
CL604.Contig4_All	1571	4.7195	0	0
CL6106.Contig2_All	4394	-1.942	0	0
CL6112.Contig1_All	3492	2.5875	0	0
CL6144.Contig1_All	392	-4.4869	0	0
CL6148.Contig1_All	2395	3.065	0	0
CL616.Contig6_All	2282	2.4255	0	0
CL619.Contig2_All	3706	7.5715	0	0
CL6219.Contig1_All	1219	-3.7813	0	0
CL6219.Contig2_All	1275	-3.7984	0	0
CL6269.Contig1_All	617	-3.4022	0	0
CL6269.Contig2_All	1336	-3.3581	0	0
CL6269.Contig4_All	404	-3.6141	0	0
CL6292.Contig2_All	1091	-1.1815	0	0
CL631.Contig2_All	5757	2.8468	0	0
CL631.Contig3_All	3008	1.8518	0	0
CL6326.Contig3_All	2123	5.2438	0	0
CL6374.Contig1_All	1451	-2.8237	0	0
CL6409.Contig1_All	526	-7.6793	0	0
CL6409.Contig2_All	643	-7.7189	0	0
CL6409.Contig3_All	505	-8.2201	0	0
CL6434.Contig2_All	2429	2.7176	0	0
CL644.Contig4_All	3828	4.7937	0	0
CL6483.Contig1_All	1134	-15.0416	0	0
CL6483.Contig2_All	731	-10.1806	0	0
CL6491.Contig1_All	699	-7.4809	0	0
CL6506.Contig2_All	4511	6.0966	0	0
CL6596.Contig1_All	208	-3.7077	0	0
CL668.Contig1_All	1649	8.5137	0	0
CL6727.Contig2_All	2485	3.1287	0	0
CL67.Contig1_All	1989	2.3836	0	0
CL67.Contig3_All	994	3.1798	0	0
CL6871.Contig2_All	2088	-6.2329	0	0
CL6889.Contig1_All	404	4.0459	0	0
CL6913.Contig2_All	4251	3.9908	0	0
CL6981.Contig1_All	1358	-3.9452	0	0
CL6981.Contig2_All	546	-4.0633	0	0
CL7111.Contig2_All	1066	2.7934	0	0
CL7126.Contig1_All	1461	8.262	0	0
CL7155.Contig2_All	5375	1.7107	0	0
CL722.Contig3_All	1907	-3.8236	0	0
CL7261.Contig2_All	2239	3.5383	0	0
CL736.Contig1_All	1178	-16.7055	0	0
CL7448.Contig2_All	1315	-2.9226	0	0
CL7468.Contig1_All	2532	1.8277	0	0
CL7553.Contig2_All	2957	7.3542	0	0
CL7603.Contig1_All	1199	6.7888	0	0
CL7640.Contig3_All	1122	4.0265	0	0
CL7662.Contig1_All	1279	3.5705	0	0
CL7662.Contig2_All	1234	2.521	0	0
CL767.Contig1_All	465	8.3587	0	0
CL767.Contig2_All	374	8.4833	0	0
CL76.Contig1_All	202	-1.3276	0	0
CL76.Contig7_All	624	7.4136	0	0
CL7755.Contig1_All	465	-2.3289	0	0
CL7755.Contig2_All	1051	-2.1115	0	0
CL7765.Contig2_All	3812	6.9388	0	0
CL7786.Contig1_All	723	-3.1226	0	0
CL7821.Contig2_All	2200	1.0944	0	0
CL7899.Contig1_All	787	-5.3843	0	0
CL7899.Contig2_All	1788	-4.9277	0	0
CL8055.Contig1_All	9883	3.2438	0	0
CL807.Contig1_All	2583	1.7602	0	0
CL8108.Contig1_All	888	6.7247	0	0
CL8108.Contig3_All	2337	5.7498	0	0
CL8112.Contig10_All	2090	6.1529	0	0
CL8112.Contig15_All	2479	5.4634	0	0
CL8112.Contig19_All	1048	-2.4061	0	0
CL8112.Contig22_All	1586	-3.4696	0	0
CL819.Contig2_All	6451	-1.8965	0	0
CL8253.Contig1_All	2993	6.1887	0	0
CL8261.Contig1_All	1326	4.348	0	0
CL8261.Contig2_All	1333	3.4343	0	0
CL8261.Contig4_All	1148	6.0763	0	0
CL8296.Contig1_All	1333	-3.8055	0	0
CL8300.Contig2_All	5681	2.9443	0	0
CL8302.Contig7_All	4168	3.7351	0	0
CL8302.Contig9_All	2116	-3.2711	0	0
CL8321.Contig1_All	2139	-3.7329	0	0
CL8389.Contig2_All	2379	-3.2391	0	0
CL8455.Contig1_All	5697	8.5456	0	0
CL8470.Contig1_All	1558	1.5196	0	0
CL8559.Contig1_All	1616	4.4359	0	0
CL8582.Contig2_All	1646	6.5165	0	0
CL8590.Contig1_All	1704	3.9496	0	0
CL8792.Contig2_All	1118	4.2196	0	0
CL8848.Contig1_All	1879	3.932	0	0
CL8962.Contig1_All	894	9.2163	0	0
CL9095.Contig1_All	1483	-10.9775	0	0
CL9152.Contig1_All	991	-11.8173	0	0
CL9184.Contig1_All	213	-21.9772	0	0
CL9184.Contig2_All	205	-14.419	0	0
CL9184.Contig3_All	881	-13.952	0	0
CL920.Contig5_All	3820	1.6975	0	0
CL9389.Contig1_All	4007	1.2731	0	0
CL948.Contig1_All	4227	3.5832	0	0
CL9502.Contig1_All	914	6.1958	0	0
CL9550.Contig1_All	934	11.7681	0	0
CL9568.Contig1_All	1914	5.682	0	0
CL9721.Contig1_All	2407	6.2922	0	0
CL9760.Contig2_All	538	7.7069	0	0
CL982.Contig3_All	807	6.327	0	0
CL982.Contig4_All	2250	5.5984	0	0
CL982.Contig5_All	2465	7.6712	0	0
CL982.Contig6_All	1148	2.0427	0	0
CL9854.Contig1_All	576	-1.0658	0	0
CL9975.Contig1_All	5878	4.8509	0	0
CL9997.Contig2_All	1663	-2.9396	0	0
CL999.Contig1_All	3264	2.9964	0	0
Unigene100146_All	1570	-8.1411	0	0
Unigene10015_All	5668	8.3405	0	0
Unigene10035_All	1821	6.1009	0	0
Unigene10036_All	807	5.0209	0	0
Unigene10046_All	2484	-3.5889	0	0
Unigene100638_All	386	6.4669	0	0
Unigene10076_All	2977	2.5759	0	0
Unigene101360_All	283	5.463	0	0
Unigene101528_All	334	6.1257	0	0
Unigene1015_All	3435	-2.4857	0	0
Unigene101761_All	1253	5.5037	0	0
Unigene10176_All	1148	8.627	0	0
Unigene102233_All	267	6.6712	0	0
Unigene102665_All	215	5.4757	0	0
Unigene10287_All	3113	-6.9817	0	0
Unigene1034_All	1633	6.6477	0	0
Unigene10365_All	3664	7.6267	0	0
Unigene103678_All	550	6.343	0	0
Unigene10404_All	2213	-2.7721	0	0
Unigene10464_All	1752	-2.0741	0	0
Unigene10526_All	546	7.2936	0	0
Unigene10527_All	1262	9.2587	0	0
Unigene1054_All	1520	-2.9606	0	0
Unigene105642_All	582	5.4123	0	0
Unigene10598_All	1078	4.7291	0	0
Unigene10604_All	2556	3.3067	0	0
Unigene10631_All	3801	5.1584	0	0
Unigene10661_All	571	-4.423	0	0
Unigene10671_All	1478	-4.2165	0	0
Unigene106908_All	394	5.392	0	0
Unigene107081_All	689	5.215	0	0
Unigene10708_All	3330	-2.8637	0	0
Unigene10861_All	661	-3.2773	0	0
Unigene10869_All	949	6.0205	0	0
Unigene10870_All	443	6.1214	0	0
Unigene1089_All	2070	4.6383	0	0
Unigene109_All	365	10.4321	0	0
Unigene11066_All	2234	5.2309	0	0
Unigene11083_All	625	4.6568	0	0
Unigene11094_All	1017	-4.2782	0	0
Unigene11151_All	1373	-2.0463	0	0
Unigene11172_All	1072	-2.0677	0	0
Unigene11192_All	1909	-1.5381	0	0
Unigene11197_All	1955	2.1631	0	0
Unigene11226_All	1796	8.3265	0	0
Unigene11272_All	1317	-5.8415	0	0
Unigene1145_All	1403	6.1367	0	0
Unigene11472_All	1532	4.9473	0	0
Unigene11486_All	1363	-3.3142	0	0
Unigene11596_All	1094	-5.9787	0	0
Unigene11607_All	2867	9.0685	0	0
Unigene11616_All	2013	7.1454	0	0
Unigene116952_All	208	6.8058	0	0
Unigene11709_All	519	6.7533	0	0
Unigene11745_All	610	5.9739	0	0
Unigene11757_All	1262	6.5116	0	0
Unigene11819_All	4867	1.856	0	0
Unigene11991_All	1335	-2.9718	0	0
Unigene12001_All	877	-5.5582	0	0
Unigene12020_All	1247	-4.6687	0	0
Unigene12021_All	2802	-4.5341	0	0
Unigene12086_All	2652	4.7852	0	0
Unigene12134_All	314	7.7954	0	0
Unigene1256_All	1718	-4.9672	0	0
Unigene12764_All	1845	10.2433	0	0
Unigene13122_All	276	2.8985	0	0
Unigene13168_All	1108	8.3995	0	0
Unigene1336_All	560	6.6417	0	0
Unigene13746_All	667	-1.1456	0	0
Unigene13822_All	608	-3.3119	0	0
Unigene13954_All	473	-3.6328	0	0
Unigene1399_All	1470	-8.9489	0	0
Unigene14184_All	1396	8.1578	0	0
Unigene141968_All	977	2.7325	0	0
Unigene14200_All	450	6.5107	0	0
Unigene14218_All	1269	6.3526	0	0
Unigene14230_All	1105	-2.4947	0	0
Unigene142324_All	421	2.8768	0	0
Unigene14232_All	946	-2.5577	0	0
Unigene14234_All	941	1.2849	0	0
Unigene142427_All	1995	9.8238	0	0
Unigene14262_All	1531	4.225	0	0
Unigene142727_All	277	-11.2267	0	0
Unigene14304_All	1483	8.0612	0	0
Unigene14309_All	1012	1.3042	0	0
Unigene14327_All	1706	-1.2045	0	0
Unigene143479_All	5524	8.0464	0	0
Unigene143526_All	699	-1.3684	0	0
Unigene143722_All	1859	7.2175	0	0
Unigene14390_All	2412	7.7796	0	0
Unigene14393_All	1552	-1.429	0	0
Unigene14394_All	1374	-1.7382	0	0
Unigene14415_All	985	-3.8522	0	0
Unigene14451_All	618	-1.3046	0	0
Unigene14466_All	1252	4.4088	0	0
Unigene144796_All	557	3.227	0	0
Unigene14491_All	1631	-4.2769	0	0
Unigene145007_All	229	2.9679	0	0
Unigene145099_All	1257	3.0074	0	0
Unigene14511_All	664	-1.9396	0	0
Unigene14521_All	1099	4.2374	0	0
Unigene145242_All	205	1.968	0	0
Unigene14530_All	895	-3.584	0	0
Unigene14533_All	1072	-3.5164	0	0
Unigene145408_All	467	7.0647	0	0
Unigene14558_All	1617	7.3737	0	0
Unigene145889_All	599	8.5434	0	0
Unigene146719_All	2951	8.4423	0	0
Unigene1472_All	481	-4.1631	0	0
Unigene14748_All	437	5.8429	0	0
Unigene148006_All	358	6.8091	0	0
Unigene148171_All	671	8.8727	0	0
Unigene14893_All	766	6.0485	0	0
Unigene14908_All	511	-4.8624	0	0
Unigene150417_All	429	-8.3841	0	0
Unigene15077_All	2343	10.8125	0	0
Unigene15105_All	420	3.6773	0	0
Unigene151663_All	489	7.9408	0	0
Unigene15191_All	214	-7.2813	0	0
Unigene153672_All	685	7.9194	0	0
Unigene1547_All	1422	2.4848	0	0
Unigene155729_All	347	7.8253	0	0
Unigene157048_All	254	-3.4211	0	0
Unigene157682_All	354	8.6522	0	0
Unigene157869_All	453	-2.9495	0	0
Unigene158736_All	429	-13.4789	0	0
Unigene159_All	1911	-1.8964	0	0
Unigene1603_All	4844	1.9394	0	0
Unigene160750_All	245	8.0552	0	0
Unigene161446_All	270	-2.7635	0	0
Unigene16352_All	304	4.4653	0	0
Unigene1638_All	1743	1.4153	0	0
Unigene16704_All	421	10.2508	0	0
Unigene16741_All	758	-4.0655	0	0
Unigene16877_All	364	-4.6313	0	0
Unigene16939_All	526	-6.2046	0	0
Unigene17299_All	442	-5.6309	0	0
Unigene17352_All	675	-5.0311	0	0
Unigene174005_All	4347	13.2457	0	0
Unigene17429_All	672	-1.1626	0	0
Unigene17454_All	640	5.9735	0	0
Unigene17469_All	1796	6.3414	0	0
Unigene17473_All	1280	7.7431	0	0
Unigene174764_All	802	10.3376	0	0
Unigene17486_All	2152	5.706	0	0
Unigene174915_All	1710	-3.0763	0	0
Unigene174929_All	587	-4.2148	0	0
Unigene175247_All	2184	-1.4505	0	0
Unigene175423_All	651	15.885	0	0
Unigene175655_All	1234	6.0418	0	0
Unigene176328_All	212	1.7591	0	0
Unigene176363_All	1370	9.1563	0	0
Unigene176364_All	617	7.4288	0	0
Unigene176366_All	499	8.8194	0	0
Unigene176414_All	788	10.2085	0	0
Unigene176426_All	463	9.3203	0	0
Unigene176440_All	732	9.3814	0	0
Unigene176448_All	1050	4.1441	0	0
Unigene176449_All	2718	8.5875	0	0
Unigene176467_All	1565	9.7251	0	0
Unigene176469_All	737	7.9926	0	0
Unigene176471_All	787	8.5986	0	0
Unigene176475_All	991	9.172	0	0
Unigene176488_All	577	5.9182	0	0
Unigene176490_All	284	8.221	0	0
Unigene176494_All	246	7.457	0	0
Unigene176496_All	213	-2.7223	0	0
Unigene176525_All	977	8.7083	0	0
Unigene176529_All	876	-2.6999	0	0
Unigene176546_All	1601	9.7789	0	0
Unigene176565_All	425	-4.3385	0	0
Unigene176579_All	548	7.992	0	0
Unigene176582_All	796	7.3183	0	0
Unigene176585_All	901	16.2251	0	0
Unigene176594_All	1031	7.9353	0	0
Unigene176596_All	3103	10.5471	0	0
Unigene176602_All	956	6.8745	0	0
Unigene17661_All	2212	7.0243	0	0
Unigene176625_All	1220	-3.9884	0	0
Unigene176632_All	1084	8.0256	0	0
Unigene176633_All	1780	11.9407	0	0
Unigene176634_All	205	5.6226	0	0
Unigene176661_All	3701	9.4362	0	0
Unigene176677_All	1982	8.1563	0	0
Unigene176688_All	1295	6.8483	0	0
Unigene176694_All	897	7.8221	0	0
Unigene176716_All	1339	15.3591	0	0
Unigene176726_All	1781	11.2057	0	0
Unigene176727_All	1181	15.6488	0	0
Unigene176735_All	6825	11.6664	0	0
Unigene176752_All	779	9.2871	0	0
Unigene176790_All	646	15.8992	0	0
Unigene176791_All	1396	6.2891	0	0
Unigene176797_All	1351	9.4687	0	0
Unigene176807_All	658	-4.4451	0	0
Unigene176813_All	1013	6.6323	0	0
Unigene176858_All	2176	8.2178	0	0
Unigene176867_All	2781	8.153	0	0
Unigene176875_All	1284	7.4558	0	0
Unigene176897_All	1138	9.4837	0	0
Unigene176925_All	2789	8.3036	0	0
Unigene176947_All	2038	7.8467	0	0
Unigene176949_All	367	-4.6029	0	0
Unigene177020_All	2488	10.1149	0	0
Unigene177122_All	2332	14.3409	0	0
Unigene177251_All	1635	14.4933	0	0
Unigene17727_All	520	-4.2837	0	0
Unigene177303_All	2702	13.8961	0	0
Unigene177331_All	2621	6.1521	0	0
Unigene177388_All	220	-4.394	0	0
Unigene177392_All	691	-4.1737	0	0
Unigene17745_All	558	-4.7197	0	0
Unigene177539_All	1331	-2.9198	0	0
Unigene178913_All	236	-6.2956	0	0
Unigene179161_All	204	-6.3938	0	0
Unigene179331_All	312	-4.8697	0	0
Unigene1795_All	483	-3.8587	0	0
Unigene179881_All	707	-5.9599	0	0
Unigene17_All	1501	-4.2288	0	0
Unigene180291_All	359	-7.1411	0	0
Unigene181753_All	318	-5.2961	0	0
Unigene18177_All	890	10.4476	0	0
Unigene182043_All	691	-6.6003	0	0
Unigene1822_All	840	5.4982	0	0
Unigene184422_All	600	-6.2459	0	0
Unigene184762_All	420	-6.2048	0	0
Unigene18491_All	221	-5.125	0	0
Unigene1852_All	1168	-2.942	0	0
Unigene18612_All	355	5.9706	0	0
Unigene18700_All	377	-9.812	0	0
Unigene19093_All	380	-6.5576	0	0
Unigene191020_All	371	-9.9986	0	0
Unigene19119_All	1360	6.6369	0	0
Unigene19205_All	741	-6.0418	0	0
Unigene19217_All	1060	4.5914	0	0
Unigene19224_All	601	-8.2724	0	0
Unigene19229_All	574	-4.5105	0	0
Unigene19237_All	1116	4.6391	0	0
Unigene19253_All	2063	6.11	0	0
Unigene19279_All	1197	-4.0236	0	0
Unigene19316_All	677	2.7231	0	0
Unigene19322_All	5156	7.4634	0	0
Unigene19323_All	21246	9.3548	0	0
Unigene19364_All	1513	6.7426	0	0
Unigene19368_All	1484	-3.2392	0	0
Unigene19469_All	3389	5.2373	0	0
Unigene19491_All	325	9.1543	0	0
Unigene19552_All	589	9.4895	0	0
Unigene19553_All	2823	4.8486	0	0
Unigene19573_All	3796	11.3201	0	0
Unigene19599_All	2836	2.0656	0	0
Unigene19608_All	2552	6.1459	0	0
Unigene19624_All	4438	7.0526	0	0
Unigene19625_All	1951	-7.7132	0	0
Unigene19629_All	2301	7.1801	0	0
Unigene19630_All	1291	4.1596	0	0
Unigene19631_All	725	4.495	0	0
Unigene19695_All	4105	6.7119	0	0
Unigene1974_All	1484	9.27	0	0
Unigene19784_All	2462	3.8417	0	0
Unigene19790_All	1073	-2.891	0	0
Unigene1985_All	1834	-5.0505	0	0
Unigene19894_All	2107	4.0261	0	0
Unigene19998_All	336	8.3027	0	0
Unigene20022_All	1828	-2.2999	0	0
Unigene20038_All	3556	9.4862	0	0
Unigene20048_All	1829	-3.7326	0	0
Unigene20054_All	558	-3.2788	0	0
Unigene20075_All	2074	6.9198	0	0
Unigene20076_All	1167	-3.9577	0	0
Unigene200_All	3962	3.3845	0	0
Unigene20185_All	2111	-2.8063	0	0
Unigene201_All	2996	2.9367	0	0
Unigene20387_All	579	5.7795	0	0
Unigene20466_All	903	-1.5312	0	0
Unigene2047_All	1627	-6.8632	0	0
Unigene20638_All	714	7.017	0	0
Unigene20723_All	1311	-1.8278	0	0
Unigene20760_All	2193	3.6566	0	0
Unigene20775_All	1382	4.9592	0	0
Unigene20934_All	1795	-3.0821	0	0
Unigene20956_All	2907	9.1268	0	0
Unigene20994_All	2730	6.6539	0	0
Unigene21003_All	516	-1.8735	0	0
Unigene21004_All	786	-1.6967	0	0
Unigene2101_All	3464	-3.0373	0	0
Unigene21071_All	1701	3.3667	0	0
Unigene21182_All	931	-3.0346	0	0
Unigene21265_All	903	6.7737	0	0
Unigene21406_All	988	9.121	0	0
Unigene21445_All	1548	-6.1898	0	0
Unigene21567_All	1364	10.7816	0	0
Unigene21645_All	2953	11.2064	0	0
Unigene21651_All	1355	-3.0837	0	0
Unigene21675_All	300	6.7484	0	0
Unigene21690_All	285	4.9538	0	0
Unigene22401_All	350	1.1277	0	0
Unigene22474_All	2109	8.7151	0	0
Unigene22582_All	228	3.553	0	0
Unigene22667_All	2663	7.8834	0	0
Unigene2274_All	2742	-2.8539	0	0
Unigene22877_All	298	-4.0628	0	0
Unigene23229_All	590	-2.3203	0	0
Unigene23260_All	804	-4.1031	0	0
Unigene23290_All	547	-5.0222	0	0
Unigene2329_All	879	6.7945	0	0
Unigene23341_All	705	3.9284	0	0
Unigene23362_All	1028	3.772	0	0
Unigene23369_All	649	-2.8293	0	0
Unigene23380_All	577	4.4911	0	0
Unigene23398_All	575	6.4809	0	0
Unigene23420_All	710	4.8072	0	0
Unigene23427_All	698	-2.5772	0	0
Unigene23481_All	477	3.2324	0	0
Unigene23583_All	514	4.5106	0	0
Unigene23703_All	1083	-6.1773	0	0
Unigene23732_All	2286	-2.7772	0	0
Unigene23749_All	1377	-2.9357	0	0
Unigene23757_All	1252	4.5964	0	0
Unigene23777_All	973	-4.0452	0	0
Unigene23819_All	1062	5.11	0	0
Unigene23822_All	1538	4.0374	0	0
Unigene23832_All	2084	2.0509	0	0
Unigene23845_All	1906	1.329	0	0
Unigene23855_All	2824	2.1085	0	0
Unigene23857_All	4658	1.3469	0	0
Unigene23882_All	1699	-2.6027	0	0
Unigene23890_All	1311	1.5309	0	0
Unigene23899_All	1204	-3.667	0	0
Unigene23910_All	1851	6.9219	0	0
Unigene23914_All	1878	-3.8594	0	0
Unigene23917_All	1803	-2.9402	0	0
Unigene24039_All	768	3.48	0	0
Unigene24051_All	956	-3.6017	0	0
Unigene24058_All	983	-4.1535	0	0
Unigene24108_All	2138	-4.2095	0	0
Unigene24270_All	507	6.4031	0	0
Unigene2438_All	1081	-6.2774	0	0
Unigene24407_All	748	-5.6232	0	0
Unigene24458_All	418	7.5759	0	0
Unigene24584_All	406	1.6352	0	0
Unigene2461_All	1875	-2.6262	0	0
Unigene24632_All	583	8.005	0	0
Unigene246_All	1124	2.2762	0	0
Unigene2479_All	282	6.9873	0	0
Unigene24896_All	266	8.0347	0	0
Unigene2491_All	1354	5.1727	0	0
Unigene2492_All	3271	5.7766	0	0
Unigene25039_All	341	5.4421	0	0
Unigene25298_All	260	8.1956	0	0
Unigene25456_All	307	6.8757	0	0
Unigene26460_All	356	-2.4324	0	0
Unigene26469_All	365	-5.0033	0	0
Unigene2646_All	222	-10.3382	0	0
Unigene26823_All	745	-5.2881	0	0
Unigene26856_All	712	-3.8574	0	0
Unigene26943_All	1341	-3.1803	0	0
Unigene26964_All	1800	-4.0624	0	0
Unigene26975_All	960	-6.5273	0	0
Unigene26981_All	1737	-5.0195	0	0
Unigene27044_All	472	-1.6978	0	0
Unigene27085_All	1308	-5.3523	0	0
Unigene27121_All	305	-3.3337	0	0
Unigene27172_All	514	4.2597	0	0
Unigene27177_All	656	8.3502	0	0
Unigene27297_All	653	6.4773	0	0
Unigene27478_All	272	-5.0834	0	0
Unigene2753_All	487	-3.4762	0	0
Unigene276_All	3949	4.134	0	0
Unigene28084_All	379	7.6127	0	0
Unigene28223_All	255	-7.0816	0	0
Unigene28492_All	1548	7.7992	0	0
Unigene28530_All	311	4.9122	0	0
Unigene2858_All	394	-4.7635	0	0
Unigene28667_All	832	-2.6776	0	0
Unigene28676_All	719	-5.1894	0	0
Unigene28772_All	3941	-1.9762	0	0
Unigene28911_All	909	3.1001	0	0
Unigene28915_All	1602	-5.7593	0	0
Unigene28923_All	2568	3.6833	0	0
Unigene29052_All	1227	-1.6113	0	0
Unigene29091_All	3074	6.0525	0	0
Unigene29092_All	2415	6.3966	0	0
Unigene29139_All	2386	4.1186	0	0
Unigene29221_All	1675	-6.939	0	0
Unigene29222_All	240	-5.799	0	0
Unigene29234_All	9320	8.5514	0	0
Unigene29317_All	544	4.2563	0	0
Unigene29332_All	1190	-6.0891	0	0
Unigene29337_All	1954	3.2488	0	0
Unigene29366_All	3262	4.37	0	0
Unigene29454_All	2822	6.9556	0	0
Unigene29468_All	3216	4.2327	0	0
Unigene29578_All	2802	6.7493	0	0
Unigene29641_All	2048	-10.0008	0	0
Unigene29756_All	3423	1.8524	0	0
Unigene29975_All	1253	6.0874	0	0
Unigene29_All	2437	-3.4717	0	0
Unigene30081_All	715	-3.346	0	0
Unigene30239_All	2826	10.065	0	0
Unigene30278_All	1517	4.9394	0	0
Unigene30290_All	1381	6.5723	0	0
Unigene30309_All	3072	-3.1951	0	0
Unigene30324_All	2631	-4.5735	0	0
Unigene30335_All	1801	-4.5106	0	0
Unigene30343_All	2185	7.0363	0	0
Unigene30351_All	2298	6.5046	0	0
Unigene30370_All	1049	-4.5843	0	0
Unigene30385_All	2005	7.3193	0	0
Unigene30398_All	1811	7.6089	0	0
Unigene30450_All	1336	-3.8472	0	0
Unigene30472_All	551	-2.9253	0	0
Unigene30653_All	1485	-2.267	0	0
Unigene30686_All	808	-7.146	0	0
Unigene30724_All	963	-2.694	0	0
Unigene30729_All	1058	6.9044	0	0
Unigene30766_All	1755	4.5014	0	0
Unigene30873_All	1250	-3.5877	0	0
Unigene30955_All	1080	-3.3714	0	0
Unigene31009_All	4119	-1.1683	0	0
Unigene31040_All	3480	1.1166	0	0
Unigene31051_All	650	-3.3905	0	0
Unigene31112_All	720	3.9513	0	0
Unigene31163_All	1102	-4.947	0	0
Unigene3122_All	874	5.7651	0	0
Unigene31247_All	1936	8.1713	0	0
Unigene31250_All	434	-1.9123	0	0
Unigene31287_All	2421	2.2406	0	0
Unigene31564_All	410	5.6905	0	0
Unigene31829_All	546	-4.5446	0	0
Unigene32187_All	562	6.3304	0	0
Unigene3235_All	666	-5.9054	0	0
Unigene32_All	3201	-3.3814	0	0
Unigene33018_All	1029	-4.6795	0	0
Unigene33230_All	545	-3.0205	0	0
Unigene33237_All	993	-4.722	0	0
Unigene33414_All	1136	-2.196	0	0
Unigene33454_All	1301	-3.35	0	0
Unigene33503_All	1288	-1.1562	0	0
Unigene33530_All	1825	6.6778	0	0
Unigene33560_All	3219	-2.0794	0	0
Unigene33568_All	3141	-1.1216	0	0
Unigene33590_All	1232	-3.7742	0	0
Unigene33615_All	1612	6.2198	0	0
Unigene33616_All	1558	-2.2287	0	0
Unigene33672_All	1346	4.9558	0	0
Unigene33722_All	664	3.2233	0	0
Unigene33752_All	1209	-4.4624	0	0
Unigene33795_All	850	3.5825	0	0
Unigene33850_All	1212	6.5597	0	0
Unigene33904_All	249	1.1942	0	0
Unigene33938_All	365	-1.2928	0	0
Unigene34187_All	345	-5.8713	0	0
Unigene34247_All	543	3.354	0	0
Unigene34555_All	364	-8.3306	0	0
Unigene35063_All	958	8.7992	0	0
Unigene36015_All	316	-5.0495	0	0
Unigene36087_All	363	-3.2913	0	0
Unigene36531_All	726	6.4134	0	0
Unigene36569_All	560	9.0047	0	0
Unigene36644_All	2822	-1.1173	0	0
Unigene36645_All	2296	1.3313	0	0
Unigene36667_All	938	3.813	0	0
Unigene36695_All	1045	2.209	0	0
Unigene36696_All	1200	10.0963	0	0
Unigene37225_All	2183	-5.2003	0	0
Unigene37294_All	878	7.6582	0	0
Unigene37560_All	327	5.4273	0	0
Unigene37721_All	260	5.2603	0	0
Unigene37781_All	304	5.3595	0	0
Unigene37837_All	282	-6.1031	0	0
Unigene38267_All	459	3.9644	0	0
Unigene383_All	869	-4.9417	0	0
Unigene38460_All	1382	-3.2205	0	0
Unigene38514_All	1551	2.2648	0	0
Unigene38539_All	1738	5.2849	0	0
Unigene38566_All	5746	6.8873	0	0
Unigene38591_All	4719	-3.7041	0	0
Unigene38595_All	893	-4.0778	0	0
Unigene38621_All	2158	2.8663	0	0
Unigene38622_All	1293	-4.2546	0	0
Unigene38633_All	621	-3.7175	0	0
Unigene38646_All	3385	-2.8167	0	0
Unigene38701_All	1818	3.4657	0	0
Unigene38772_All	2678	3.3842	0	0
Unigene38822_All	7441	8.1949	0	0
Unigene38852_All	7061	9.1277	0	0
Unigene38860_All	2131	4.3922	0	0
Unigene38866_All	4386	-1.6085	0	0
Unigene38920_All	2405	4.8541	0	0
Unigene38935_All	4829	7.3826	0	0
Unigene38941_All	3306	5.9483	0	0
Unigene38950_All	3177	-2.9633	0	0
Unigene39023_All	2924	-2.0012	0	0
Unigene39079_All	2971	1.8376	0	0
Unigene39144_All	4632	6.7843	0	0
Unigene39186_All	2305	6.726	0	0
Unigene39198_All	2254	3.4102	0	0
Unigene39199_All	622	3.1119	0	0
Unigene39212_All	1923	5.1505	0	0
Unigene39273_All	1306	-3.8119	0	0
Unigene39295_All	2221	10.2138	0	0
Unigene39318_All	1490	2.227	0	0
Unigene39340_All	2279	3.9505	0	0
Unigene39349_All	2589	4.4545	0	0
Unigene39368_All	2846	-3.6513	0	0
Unigene39422_All	466	5.3981	0	0
Unigene39423_All	383	5.4407	0	0
Unigene39430_All	716	2.9224	0	0
Unigene39485_All	1049	-1.9136	0	0
Unigene39553_All	1479	5.8876	0	0
Unigene39652_All	2023	6.6619	0	0
Unigene39654_All	1879	-2.0023	0	0
Unigene39778_All	850	6.3326	0	0
Unigene39850_All	2411	6.9517	0	0
Unigene39964_All	2356	-1.5435	0	0
Unigene39982_All	4029	6.4009	0	0
Unigene40044_All	3712	6.1843	0	0
Unigene40046_All	2496	5.6214	0	0
Unigene40053_All	1809	-2.5047	0	0
Unigene40075_All	2157	-1.5397	0	0
Unigene40080_All	2348	4.7494	0	0
Unigene40090_All	1462	2.7885	0	0
Unigene40190_All	1131	5.5396	0	0
Unigene40252_All	1292	6.3569	0	0
Unigene40317_All	660	-5.7321	0	0
Unigene40382_All	1048	-9.9266	0	0
Unigene40458_All	1549	6.118	0	0
Unigene40538_All	1657	-8.8972	0	0
Unigene40591_All	704	4.5849	0	0
Unigene40610_All	4359	8.7764	0	0
Unigene40660_All	3441	6.3016	0	0
Unigene40684_All	1259	5.4305	0	0
Unigene40705_All	1067	5.2666	0	0
Unigene40709_All	2794	3.3474	0	0
Unigene40789_All	1598	-6.7121	0	0
Unigene40844_All	1754	1.6058	0	0
Unigene40904_All	2674	-2.4556	0	0
Unigene40946_All	1347	7.2032	0	0
Unigene41053_All	2120	9.0064	0	0
Unigene4107_All	595	3.5949	0	0
Unigene4109_All	569	-3.7153	0	0
Unigene41186_All	563	-5.6173	0	0
Unigene41486_All	388	-5.2689	0	0
Unigene41519_All	201	4.4715	0	0
Unigene41718_All	279	-4.5939	0	0
Unigene4199_All	517	-4.4499	0	0
Unigene422_All	1283	-2.4302	0	0
Unigene4249_All	518	3.0814	0	0
Unigene42561_All	526	-1.7474	0	0
Unigene42562_All	751	5.8589	0	0
Unigene42587_All	810	-4.5363	0	0
Unigene4267_All	796	7.3699	0	0
Unigene42799_All	586	3.1771	0	0
Unigene4280_All	577	6.9947	0	0
Unigene42982_All	588	6.1366	0	0
Unigene43066_All	1223	-3.0752	0	0
Unigene43079_All	1755	7.9937	0	0
Unigene43111_All	1382	-1.6069	0	0
Unigene43113_All	1218	-4.1141	0	0
Unigene43132_All	909	-2.216	0	0
Unigene43137_All	960	-2.5391	0	0
Unigene43150_All	1181	7.5439	0	0
Unigene43169_All	1961	2.4333	0	0
Unigene43180_All	2546	7.6059	0	0
Unigene43181_All	1799	-2.3748	0	0
Unigene43215_All	1437	2.2462	0	0
Unigene43227_All	1464	-3.7808	0	0
Unigene43228_All	1609	2.426	0	0
Unigene43234_All	1744	-4.2024	0	0
Unigene43251_All	1557	1.8811	0	0
Unigene43274_All	659	-1.5671	0	0
Unigene43384_All	852	-2.6722	0	0
Unigene43396_All	936	-3.6003	0	0
Unigene43444_All	889	5.5863	0	0
Unigene43460_All	781	2.1796	0	0
Unigene43573_All	477	-3.8645	0	0
Unigene43670_All	761	9.9146	0	0
Unigene43698_All	501	7.1869	0	0
Unigene43736_All	484	-9.5957	0	0
Unigene43798_All	373	4.8439	0	0
Unigene43917_All	627	-4.6828	0	0
Unigene44052_All	208	5.3397	0	0
Unigene44071_All	327	-6.9712	0	0
Unigene44093_All	261	7.7062	0	0
Unigene44113_All	566	-1.1002	0	0
Unigene44178_All	243	3.975	0	0
Unigene45217_All	226	7.8504	0	0
Unigene45428_All	707	-9.2613	0	0
Unigene454_All	1988	3.4091	0	0
Unigene45611_All	662	6.2706	0	0
Unigene45621_All	392	7.4792	0	0
Unigene45645_All	383	3.2728	0	0
Unigene45958_All	321	-4.0562	0	0
Unigene45991_All	2757	-10.999	0	0
Unigene46060_All	298	-4.1259	0	0
Unigene46073_All	640	5.7811	0	0
Unigene46112_All	793	-6.2273	0	0
Unigene46187_All	1732	10.5262	0	0
Unigene46189_All	725	8.1788	0	0
Unigene4618_All	1295	-2.2053	0	0
Unigene46190_All	2822	6.8815	0	0
Unigene46204_All	1678	-2.3036	0	0
Unigene46214_All	1197	8.5131	0	0
Unigene46254_All	1219	-5.4344	0	0
Unigene46317_All	478	-3.1374	0	0
Unigene463_All	2260	-7.0798	0	0
Unigene46473_All	374	-9.7206	0	0
Unigene4664_All	1067	4.6832	0	0
Unigene4677_All	971	1.8972	0	0
Unigene4683_All	1063	-2.5075	0	0
Unigene468_All	2680	-2.4262	0	0
Unigene46_All	358	3.4308	0	0
Unigene47094_All	304	-5.0959	0	0
Unigene4716_All	2182	-6.0536	0	0
Unigene4718_All	2640	1.7002	0	0
Unigene4719_All	2689	-1.2486	0	0
Unigene4729_All	1944	-5.6762	0	0
Unigene47360_All	454	-4.2023	0	0
Unigene47471_All	1136	15.0973	0	0
Unigene47651_All	242	4.6938	0	0
Unigene4767_All	1506	-4.5584	0	0
Unigene4769_All	1502	-1.5308	0	0
Unigene4770_All	2032	3.1191	0	0
Unigene47931_All	1028	3.9075	0	0
Unigene47935_All	2344	5.5102	0	0
Unigene47938_All	3753	5.1472	0	0
Unigene47995_All	1384	1.7852	0	0
Unigene47999_All	934	-9.1027	0	0
Unigene48063_All	1546	6.1932	0	0
Unigene48122_All	868	-1.2317	0	0
Unigene48260_All	1602	-5.3908	0	0
Unigene48265_All	685	3.3298	0	0
Unigene48276_All	2505	4.1714	0	0
Unigene48279_All	3986	-2.4318	0	0
Unigene48305_All	2887	6.6664	0	0
Unigene48421_All	1514	4.5072	0	0
Unigene48422_All	3869	4.187	0	0
Unigene48448_All	1682	5.594	0	0
Unigene48467_All	2585	2.5162	0	0
Unigene48480_All	3871	-3.6853	0	0
Unigene48524_All	1886	3.6098	0	0
Unigene48566_All	1197	4.5242	0	0
Unigene4861_All	845	-15.6164	0	0
Unigene48622_All	1950	5.6377	0	0
Unigene48720_All	2141	-2.6758	0	0
Unigene48754_All	1904	1.9645	0	0
Unigene48797_All	1043	-2.6184	0	0
Unigene4879_All	659	5.7053	0	0
Unigene48803_All	1968	3.3177	0	0
Unigene48827_All	11590	7.155	0	0
Unigene48830_All	3269	-3.1367	0	0
Unigene4883_All	663	3.7785	0	0
Unigene48853_All	4071	6.3268	0	0
Unigene48882_All	569	-2.2175	0	0
Unigene48949_All	1004	4.0781	0	0
Unigene49028_All	486	2.4504	0	0
Unigene49090_All	884	-3.4202	0	0
Unigene49128_All	1529	-9.263	0	0
Unigene49151_All	5623	7.7712	0	0
Unigene49171_All	3427	7.6529	0	0
Unigene4917_All	844	-3.0909	0	0
Unigene49351_All	2407	8.9617	0	0
Unigene49402_All	1067	4.501	0	0
Unigene49409_All	2317	-1.9393	0	0
Unigene49434_All	1581	5.518	0	0
Unigene49495_All	2029	4.0913	0	0
Unigene49532_All	1591	5.9652	0	0
Unigene49633_All	992	4.8002	0	0
Unigene49634_All	1117	3.3668	0	0
Unigene49791_All	2249	8.5123	0	0
Unigene49846_All	944	-5.7128	0	0
Unigene49867_All	1110	6.2193	0	0
Unigene49897_All	993	5.0514	0	0
Unigene49975_All	2183	7.1662	0	0
Unigene50081_All	1267	5.1632	0	0
Unigene50087_All	1443	-7.6171	0	0
Unigene50101_All	1331	-7.507	0	0
Unigene50192_All	2895	1.6825	0	0
Unigene50225_All	1408	4.4519	0	0
Unigene50238_All	923	2.7035	0	0
Unigene50239_All	1960	6.5418	0	0
Unigene50428_All	2681	5.0781	0	0
Unigene50546_All	214	4.5526	0	0
Unigene507_All	892	-4.0214	0	0
Unigene508_All	2830	-1.9248	0	0
Unigene51101_All	751	-8.399	0	0
Unigene51464_All	2068	9.3523	0	0
Unigene51595_All	488	-6.3655	0	0
Unigene51689_All	868	8.8369	0	0
Unigene51955_All	1568	6.4655	0	0
Unigene519_All	1568	-3.1654	0	0
Unigene52069_All	509	-2.5762	0	0
Unigene52102_All	1593	5.2439	0	0
Unigene52134_All	555	-4.2269	0	0
Unigene52175_All	524	5.782	0	0
Unigene52216_All	545	1.9148	0	0
Unigene52223_All	540	-1.1711	0	0
Unigene52225_All	1090	-9.1281	0	0
Unigene52229_All	545	-4.4601	0	0
Unigene52295_All	438	2.8301	0	0
Unigene52424_All	536	1.8159	0	0
Unigene52432_All	481	-1.1461	0	0
Unigene52550_All	1239	6.324	0	0
Unigene52581_All	1679	-4.3137	0	0
Unigene52617_All	2094	2.2684	0	0
Unigene52624_All	2390	1.6634	0	0
Unigene52625_All	1903	1.6989	0	0
Unigene52626_All	1835	1.4106	0	0
Unigene52628_All	1850	1.9091	0	0
Unigene52642_All	4116	2.9964	0	0
Unigene52663_All	1464	-1.9293	0	0
Unigene52664_All	2026	7.1393	0	0
Unigene52690_All	1668	-1.2769	0	0
Unigene52692_All	4065	6.4092	0	0
Unigene52693_All	1649	2.4979	0	0
Unigene52720_All	669	3.6586	0	0
Unigene52885_All	905	1.9012	0	0
Unigene52946_All	830	3.62	0	0
Unigene52957_All	775	-2.6648	0	0
Unigene53089_All	943	-6.1082	0	0
Unigene53178_All	555	-5.1705	0	0
Unigene53815_All	558	6.433	0	0
Unigene53933_All	242	6.8651	0	0
Unigene540_All	2060	5.0057	0	0
Unigene54394_All	2999	8.2747	0	0
Unigene546_All	2305	-7.0084	0	0
Unigene55112_All	672	-10.5085	0	0
Unigene55188_All	601	-4.4814	0	0
Unigene55348_All	2590	10.801	0	0
Unigene55433_All	600	-2.8717	0	0
Unigene55680_All	649	-16.41	0	0
Unigene55733_All	1539	-3.2359	0	0
Unigene55742_All	1272	-2.2594	0	0
Unigene55743_All	1659	-5.0479	0	0
Unigene55746_All	2049	1.9206	0	0
Unigene55749_All	1833	-4.9437	0	0
Unigene55769_All	949	1.784	0	0
Unigene55780_All	810	-3.2856	0	0
Unigene55795_All	1125	4.2778	0	0
Unigene55798_All	1062	-4.3629	0	0
Unigene55799_All	820	-4.0667	0	0
Unigene55806_All	1166	7.5905	0	0
Unigene55911_All	389	-8.1542	0	0
Unigene56009_All	953	-5.2036	0	0
Unigene56081_All	571	-2.131	0	0
Unigene56316_All	863	8.2079	0	0
Unigene56392_All	1041	9.7906	0	0
Unigene56905_All	370	-4.926	0	0
Unigene57473_All	3974	1.9137	0	0
Unigene57489_All	311	2.5167	0	0
Unigene57530_All	892	6.186	0	0
Unigene57628_All	6520	2.3157	0	0
Unigene57673_All	1514	-5.4663	0	0
Unigene57724_All	1339	6.6184	0	0
Unigene57737_All	1888	-3.2673	0	0
Unigene57820_All	1101	-3.6981	0	0
Unigene57821_All	2236	-3.3428	0	0
Unigene57837_All	1591	-3.3656	0	0
Unigene57882_All	5031	2.6409	0	0
Unigene57983_All	3070	5.4403	0	0
Unigene579_All	3932	-4.704	0	0
Unigene58013_All	2867	5.0487	0	0
Unigene58022_All	3587	5.6987	0	0
Unigene58039_All	1424	7.7506	0	0
Unigene58040_All	4907	2.4267	0	0
Unigene58080_All	1476	4.5764	0	0
Unigene58106_All	2333	-3.3261	0	0
Unigene58154_All	1796	3.3071	0	0
Unigene58181_All	1271	2.6772	0	0
Unigene58220_All	3399	5.2155	0	0
Unigene58329_All	1979	2.18	0	0
Unigene58432_All	1563	-5.5137	0	0
Unigene58435_All	2153	6.5286	0	0
Unigene58461_All	2278	-2.3034	0	0
Unigene58478_All	1295	-2.4835	0	0
Unigene58548_All	1805	-9.7699	0	0
Unigene58857_All	1980	5.8612	0	0
Unigene58906_All	2017	3.3939	0	0
Unigene58929_All	1483	3.588	0	0
Unigene58930_All	3813	8.8605	0	0
Unigene58935_All	2496	2.7662	0	0
Unigene58969_All	1973	-3.3889	0	0
Unigene58982_All	1158	3.6109	0	0
Unigene58985_All	1613	4.0681	0	0
Unigene58997_All	1342	-4.3685	0	0
Unigene59033_All	4091	6.3151	0	0
Unigene59090_All	1422	-1.3661	0	0
Unigene59176_All	1379	-4.5316	0	0
Unigene59281_All	817	7.1877	0	0
Unigene59326_All	795	7.3401	0	0
Unigene59387_All	1835	-5.1104	0	0
Unigene59443_All	680	-4.165	0	0
Unigene59473_All	562	-4.0682	0	0
Unigene59526_All	648	4.9272	0	0
Unigene59667_All	3199	-1.6052	0	0
Unigene59680_All	4352	3.5224	0	0
Unigene59797_All	1860	1.3748	0	0
Unigene597_All	1222	-1.6963	0	0
Unigene59801_All	1165	4.3093	0	0
Unigene59870_All	2052	5.394	0	0
Unigene59940_All	1148	-6.4574	0	0
Unigene60015_All	651	-10.0371	0	0
Unigene60405_All	630	6.7197	0	0
Unigene60532_All	432	6.9158	0	0
Unigene60663_All	255	-3.8668	0	0
Unigene61525_All	453	3.7802	0	0
Unigene61587_All	964	-5.2536	0	0
Unigene61664_All	581	5.0348	0	0
Unigene61694_All	598	-3.2214	0	0
Unigene61721_All	577	2.3683	0	0
Unigene61748_All	854	5.4175	0	0
Unigene6190_All	363	-5.0029	0	0
Unigene61916_All	553	8.0958	0	0
Unigene6204_All	226	5.0507	0	0
Unigene62085_All	1727	-15.7749	0	0
Unigene62101_All	964	3.824	0	0
Unigene62138_All	2051	1.5626	0	0
Unigene62178_All	2308	-1.8413	0	0
Unigene62188_All	1517	-2.4542	0	0
Unigene62213_All	1624	3.4322	0	0
Unigene62297_All	628	6.4163	0	0
Unigene62447_All	1005	3.8536	0	0
Unigene62453_All	817	4.8029	0	0
Unigene62457_All	916	-4.1803	0	0
Unigene62467_All	1471	-5.7617	0	0
Unigene62529_All	805	4.9584	0	0
Unigene62570_All	850	-2.656	0	0
Unigene62652_All	446	5.6628	0	0
Unigene62660_All	1056	-3.6389	0	0
Unigene62700_All	374	-3.9731	0	0
Unigene63250_All	921	-10.16	0	0
Unigene63794_All	299	-5.4286	0	0
Unigene6389_All	1093	-8.5011	0	0
Unigene64019_All	297	5.4985	0	0
Unigene642_All	3969	2.6774	0	0
Unigene64596_All	778	9.2675	0	0
Unigene64600_All	273	-6.1959	0	0
Unigene64741_All	1312	7.2852	0	0
Unigene64988_All	998	-6.4211	0	0
Unigene65111_All	657	-4.6834	0	0
Unigene65131_All	787	5.1839	0	0
Unigene65148_All	909	-6.8649	0	0
Unigene65155_All	918	-4.8987	0	0
Unigene65165_All	2647	4.2064	0	0
Unigene65184_All	557	-5.0088	0	0
Unigene65200_All	1342	10.0678	0	0
Unigene65227_All	787	8.7752	0	0
Unigene65254_All	1376	-2.8158	0	0
Unigene65259_All	2320	6.9599	0	0
Unigene65266_All	1943	7.4794	0	0
Unigene65270_All	1933	-3.6998	0	0
Unigene65271_All	1784	-3.1901	0	0
Unigene65353_All	403	-3.3384	0	0
Unigene65632_All	509	6.0082	0	0
Unigene65728_All	1163	7.6941	0	0
Unigene66006_All	230	-3.6826	0	0
Unigene66114_All	913	6.8281	0	0
Unigene66134_All	516	-13.3824	0	0
Unigene66328_All	353	9.7805	0	0
Unigene665_All	2116	-3.7253	0	0
Unigene66700_All	1785	6.0366	0	0
Unigene66810_All	287	-3.9106	0	0
Unigene66825_All	757	7.7851	0	0
Unigene6694_All	804	-6.8296	0	0
Unigene669_All	4883	1.5525	0	0
Unigene67032_All	2158	2.6499	0	0
Unigene67072_All	5641	-4.4468	0	0
Unigene67136_All	2487	-2.3601	0	0
Unigene67157_All	1914	1.8559	0	0
Unigene67234_All	3598	7.1205	0	0
Unigene67239_All	3574	2.7763	0	0
Unigene67269_All	14909	8.2938	0	0
Unigene67276_All	1198	-3.7972	0	0
Unigene67277_All	1697	5.2178	0	0
Unigene67286_All	1378	7.8273	0	0
Unigene67289_All	2422	2.6148	0	0
Unigene67304_All	573	-2.8651	0	0
Unigene67329_All	2470	3.7842	0	0
Unigene67350_All	2383	-3.432	0	0
Unigene67355_All	2685	-4.2832	0	0
Unigene67367_All	1066	7.4482	0	0
Unigene67400_All	3329	4.0976	0	0
Unigene67418_All	272	6.3236	0	0
Unigene67452_All	894	4.9202	0	0
Unigene67471_All	1789	5.7941	0	0
Unigene67494_All	2306	-5.4718	0	0
Unigene67538_All	2149	2.7073	0	0
Unigene67565_All	2092	3.3521	0	0
Unigene67632_All	3589	-2.0184	0	0
Unigene67656_All	4854	2.8215	0	0
Unigene67694_All	3434	9.8516	0	0
Unigene67769_All	866	-5.0089	0	0
Unigene67770_All	528	-4.7108	0	0
Unigene67780_All	3728	5.587	0	0
Unigene67805_All	1517	3.3259	0	0
Unigene67820_All	1837	5.3814	0	0
Unigene67877_All	2405	-4.6557	0	0
Unigene67912_All	1291	-3.0169	0	0
Unigene67938_All	2094	4.773	0	0
Unigene67972_All	2762	-5.3143	0	0
Unigene67995_All	1492	-4.3007	0	0
Unigene67996_All	2353	6.2218	0	0
Unigene68018_All	2628	1.0313	0	0
Unigene68041_All	1516	3.704	0	0
Unigene68047_All	2368	-3.5703	0	0
Unigene68061_All	1840	6.8427	0	0
Unigene68259_All	3459	5.6383	0	0
Unigene68285_All	1478	-3.6185	0	0
Unigene68314_All	1043	6.0904	0	0
Unigene68335_All	3683	4.1449	0	0
Unigene68510_All	1433	-6.2875	0	0
Unigene68532_All	3489	-2.3331	0	0
Unigene68534_All	813	5.4403	0	0
Unigene68552_All	2404	4.7072	0	0
Unigene68557_All	885	8.6245	0	0
Unigene68577_All	1796	-4.258	0	0
Unigene68578_All	2119	-4.4709	0	0
Unigene68605_All	836	10.0424	0	0
Unigene68606_All	1984	8.9989	0	0
Unigene68617_All	1701	4.7675	0	0
Unigene68836_All	639	6.2333	0	0
Unigene68838_All	387	3.6058	0	0
Unigene68849_All	797	-5.1623	0	0
Unigene68880_All	1374	-7.383	0	0
Unigene69026_All	1504	8.5068	0	0
Unigene690_All	1851	-3.2542	0	0
Unigene69115_All	295	7.2997	0	0
Unigene69402_All	2451	2.2634	0	0
Unigene69414_All	453	-3.1147	0	0
Unigene69431_All	2358	7.9004	0	0
Unigene69470_All	1277	-6.0725	0	0
Unigene69534_All	1222	-3.8183	0	0
Unigene69542_All	2299	-4.8295	0	0
Unigene70221_All	333	-3.5942	0	0
Unigene71083_All	258	-2.7439	0	0
Unigene71197_All	834	4.3295	0	0
Unigene71289_All	599	-1.8883	0	0
Unigene71304_All	573	5.8709	0	0
Unigene71339_All	553	-2.3996	0	0
Unigene71438_All	2657	7.9633	0	0
Unigene71471_All	1587	6.0314	0	0
Unigene71546_All	560	-3.7398	0	0
Unigene71639_All	1217	4.089	0	0
Unigene71640_All	1282	5.7455	0	0
Unigene71667_All	1405	3.9976	0	0
Unigene71713_All	2520	14.0972	0	0
Unigene71735_All	2036	-2.0188	0	0
Unigene71751_All	1882	1.7339	0	0
Unigene71755_All	1847	-1.0504	0	0
Unigene71958_All	839	-2.6272	0	0
Unigene71965_All	804	3.7196	0	0
Unigene72003_All	1082	-3.598	0	0
Unigene72028_All	724	-2.6079	0	0
Unigene72038_All	832	-3.1814	0	0
Unigene72043_All	1009	-3.6707	0	0
Unigene72084_All	373	-2.9299	0	0
Unigene72471_All	1301	-4.5955	0	0
Unigene72486_All	402	5.275	0	0
Unigene7264_All	512	-4.8189	0	0
Unigene7267_All	2240	-17.4837	0	0
Unigene7295_All	671	9.2556	0	0
Unigene73026_All	239	7.7906	0	0
Unigene73354_All	207	-4.5755	0	0
Unigene73373_All	326	-10.4709	0	0
Unigene7337_All	346	-3.1335	0	0
Unigene74054_All	877	7.0651	0	0
Unigene7412_All	960	-10.2561	0	0
Unigene74200_All	359	4.7516	0	0
Unigene74405_All	303	-3.4047	0	0
Unigene74552_All	452	-9.6205	0	0
Unigene74557_All	1050	7.9356	0	0
Unigene74644_All	369	6.2934	0	0
Unigene74680_All	1120	5.3434	0	0
Unigene74732_All	606	-5.5398	0	0
Unigene74733_All	699	-6.7731	0	0
Unigene74760_All	555	-4.2688	0	0
Unigene74813_All	1491	-3.0994	0	0
Unigene74840_All	2169	7.5583	0	0
Unigene74842_All	1732	-3.2649	0	0
Unigene7498_All	4891	8.6255	0	0
Unigene75485_All	748	6.4213	0	0
Unigene76567_All	748	-3.9558	0	0
Unigene76569_All	1307	6.4288	0	0
Unigene76576_All	2137	-1.3965	0	0
Unigene76594_All	3227	-2.6193	0	0
Unigene76624_All	5276	-7.0529	0	0
Unigene7662_All	936	4.5247	0	0
Unigene76694_All	277	-4.1785	0	0
Unigene76747_All	1809	-4.4917	0	0
Unigene76786_All	3521	8.1563	0	0
Unigene76787_All	2148	8.0766	0	0
Unigene76865_All	2072	-4.4553	0	0
Unigene76917_All	3413	3.4903	0	0
Unigene76922_All	4805	6.5104	0	0
Unigene77038_All	2815	-5.7148	0	0
Unigene77055_All	1869	5.8525	0	0
Unigene77070_All	2451	3.6689	0	0
Unigene77084_All	793	-6.068	0	0
Unigene7709_All	587	-4.9242	0	0
Unigene77133_All	1679	-10.7793	0	0
Unigene77166_All	470	4.5101	0	0
Unigene77331_All	2396	-8.3887	0	0
Unigene77342_All	1823	6.2952	0	0
Unigene77374_All	3450	-2.0792	0	0
Unigene77375_All	629	-2.8663	0	0
Unigene77395_All	4293	-3.6213	0	0
Unigene77397_All	3159	3.817	0	0
Unigene77409_All	3147	-1.1897	0	0
Unigene77437_All	1000	-5.8743	0	0
Unigene77450_All	1225	-8.6615	0	0
Unigene77519_All	2740	2.5485	0	0
Unigene77537_All	662	-2.0301	0	0
Unigene77543_All	2334	4.8885	0	0
Unigene7770_All	1500	5.8354	0	0
Unigene7771_All	1319	6.7434	0	0
Unigene77736_All	1499	6.6145	0	0
Unigene7773_All	1600	-3.4682	0	0
Unigene77758_All	1069	2.8745	0	0
Unigene77781_All	1057	-1.3303	0	0
Unigene77841_All	553	4.2843	0	0
Unigene77859_All	888	4.512	0	0
Unigene7790_All	3218	-3.0484	0	0
Unigene7794_All	1819	-2.9083	0	0
Unigene78095_All	782	-8.0137	0	0
Unigene78134_All	1583	-1.5044	0	0
Unigene78188_All	2012	-1.1951	0	0
Unigene78220_All	371	-9.4386	0	0
Unigene7826_All	724	-2.7858	0	0
Unigene78316_All	787	-4.7111	0	0
Unigene7832_All	1057	-2.9859	0	0
Unigene78628_All	1155	-4.0153	0	0
Unigene78799_All	1797	-4.5794	0	0
Unigene78802_All	1254	-4.3249	0	0
Unigene78938_All	994	-3.4618	0	0
Unigene79085_All	961	5.2959	0	0
Unigene79105_All	1734	-4.3969	0	0
Unigene7913_All	932	-10.1947	0	0
Unigene79319_All	745	-6.8272	0	0
Unigene79498_All	424	-3.3084	0	0
Unigene79526_All	1315	5.8155	0	0
Unigene79673_All	551	7.5456	0	0
Unigene79734_All	245	-1.7585	0	0
Unigene7987_All	401	-3.4624	0	0
Unigene80168_All	269	-5.9022	0	0
Unigene8035_All	490	9.1683	0	0
Unigene80703_All	562	-7.0738	0	0
Unigene80704_All	1326	-6.406	0	0
Unigene80721_All	677	6.5412	0	0
Unigene80788_All	671	4.8578	0	0
Unigene8078_All	570	8.2801	0	0
Unigene80885_All	1037	-3.0902	0	0
Unigene81104_All	754	-4.968	0	0
Unigene81181_All	1221	-1.5518	0	0
Unigene81190_All	1027	2.3712	0	0
Unigene81194_All	947	2.771	0	0
Unigene81199_All	1131	2.0244	0	0
Unigene81233_All	1028	-4.4403	0	0
Unigene81282_All	1967	1.3499	0	0
Unigene81291_All	1674	1.8724	0	0
Unigene81302_All	1990	-2.7701	0	0
Unigene81305_All	2805	-1.2425	0	0
Unigene81309_All	3862	-1.5657	0	0
Unigene81339_All	1495	4.1363	0	0
Unigene81342_All	1320	-2.2436	0	0
Unigene8135_All	2157	-8.6327	0	0
Unigene81360_All	1826	3.7271	0	0
Unigene81388_All	1009	5.2621	0	0
Unigene81392_All	826	-1.3157	0	0
Unigene81397_All	704	-2.9088	0	0
Unigene81404_All	780	-5.6628	0	0
Unigene81421_All	747	5.1034	0	0
Unigene81444_All	628	1.7995	0	0
Unigene81478_All	1193	4.9694	0	0
Unigene81483_All	717	-4.5544	0	0
Unigene81502_All	1328	-3.5203	0	0
Unigene81530_All	962	2.1984	0	0
Unigene81563_All	1289	-3.9781	0	0
Unigene81670_All	358	-2.0953	0	0
Unigene81828_All	689	-4.1047	0	0
Unigene81874_All	459	1.7837	0	0
Unigene81951_All	457	2.3936	0	0
Unigene81990_All	2064	8.4777	0	0
Unigene82551_All	1218	-16.5489	0	0
Unigene82981_All	436	-10.5734	0	0
Unigene84278_All	1593	7.5135	0	0
Unigene84294_All	436	-7.4269	0	0
Unigene84447_All	1601	-4.3743	0	0
Unigene84450_All	1619	-4.4456	0	0
Unigene84469_All	2493	-3.813	0	0
Unigene84472_All	3164	-3.5383	0	0
Unigene84483_All	575	-4.1028	0	0
Unigene84505_All	928	-5.0442	0	0
Unigene84520_All	1322	-4.1751	0	0
Unigene84521_All	1179	-3.1831	0	0
Unigene84622_All	382	8.1978	0	0
Unigene84690_All	526	-4.3278	0	0
Unigene84715_All	548	-6.2938	0	0
Unigene84754_All	562	-3.5791	0	0
Unigene84800_All	519	-11.7303	0	0
Unigene84821_All	523	5.6296	0	0
Unigene853_All	885	7.0187	0	0
Unigene85438_All	921	-2.1335	0	0
Unigene855_All	4088	2.2397	0	0
Unigene85922_All	870	-9.7573	0	0
Unigene85961_All	615	7.3034	0	0
Unigene86206_All	1528	2.6801	0	0
Unigene86220_All	1487	2.6275	0	0
Unigene86300_All	2972	2.935	0	0
Unigene86302_All	889	-4.1966	0	0
Unigene86312_All	265	-6.5784	0	0
Unigene86313_All	390	-3.7112	0	0
Unigene86387_All	1291	3.2029	0	0
Unigene86409_All	677	-5.0514	0	0
Unigene8652_All	1130	6.9882	0	0
Unigene86588_All	3058	-5.3337	0	0
Unigene86605_All	2506	-5.1577	0	0
Unigene86663_All	4249	3.0444	0	0
Unigene86670_All	3642	5.1174	0	0
Unigene86794_All	1964	-6.7792	0	0
Unigene86812_All	1638	4.5821	0	0
Unigene86829_All	1442	5.2563	0	0
Unigene86836_All	5099	-4.263	0	0
Unigene86957_All	2559	7.808	0	0
Unigene86992_All	1914	-6.4258	0	0
Unigene87001_All	1722	5.8211	0	0
Unigene87002_All	489	-2.9569	0	0
Unigene87040_All	2065	-2.8424	0	0
Unigene87108_All	388	-5.4722	0	0
Unigene87117_All	1519	-2.4346	0	0
Unigene87120_All	1118	-3.8729	0	0
Unigene87148_All	615	5.8857	0	0
Unigene87216_All	4593	2.1737	0	0
Unigene87258_All	2593	2.888	0	0
Unigene87268_All	2873	8.0424	0	0
Unigene87329_All	1290	-4.8066	0	0
Unigene87385_All	3528	8.142	0	0
Unigene87476_All	1578	-3.8206	0	0
Unigene87553_All	1140	-4.6982	0	0
Unigene87621_All	913	4.5944	0	0
Unigene87654_All	1271	-3.634	0	0
Unigene87715_All	725	3.7946	0	0
Unigene87747_All	1317	-6.2972	0	0
Unigene87774_All	3157	-1.8198	0	0
Unigene87776_All	1398	3.1192	0	0
Unigene87802_All	2664	3.7719	0	0
Unigene87821_All	1232	6.2125	0	0
Unigene87851_All	1674	2.3543	0	0
Unigene87856_All	1972	6.6855	0	0
Unigene87892_All	602	3.398	0	0
Unigene87948_All	1177	-2.6341	0	0
Unigene87968_All	1144	-4.4954	0	0
Unigene88028_All	928	-6.8288	0	0
Unigene88091_All	2885	8.7765	0	0
Unigene88105_All	2068	5.5127	0	0
Unigene88122_All	957	-4.3005	0	0
Unigene88166_All	345	5.5338	0	0
Unigene88233_All	299	2.9503	0	0
Unigene88265_All	925	-3.3138	0	0
Unigene88281_All	1529	3.7832	0	0
Unigene88335_All	3060	-7.1954	0	0
Unigene88415_All	742	-2.7289	0	0
Unigene88427_All	1287	6.2279	0	0
Unigene88437_All	804	-4.8541	0	0
Unigene88449_All	894	8.5726	0	0
Unigene88498_All	1531	2.7823	0	0
Unigene88534_All	3691	1.6458	0	0
Unigene88539_All	864	-3.9864	0	0
Unigene88619_All	488	-3.5885	0	0
Unigene88624_All	2187	2.7547	0	0
Unigene88626_All	741	-4.3876	0	0
Unigene88752_All	1037	5.6198	0	0
Unigene88761_All	1076	4.6436	0	0
Unigene88806_All	418	-3.7801	0	0
Unigene88922_All	1183	-3.2372	0	0
Unigene89125_All	477	8.086	0	0
Unigene89514_All	2786	7.6351	0	0
Unigene89853_All	270	-1.7947	0	0
Unigene90239_All	1573	8.4016	0	0
Unigene9041_All	337	4.2718	0	0
Unigene90627_All	470	-3.0805	0	0
Unigene90636_All	446	-2.698	0	0
Unigene90816_All	1644	6.8535	0	0
Unigene90856_All	1184	6.509	0	0
Unigene90860_All	1214	3.7441	0	0
Unigene90873_All	1105	1.7377	0	0
Unigene90889_All	1526	-4.1306	0	0
Unigene90905_All	943	-1.1233	0	0
Unigene90922_All	1162	-7.5468	0	0
Unigene90932_All	813	-1.1349	0	0
Unigene90943_All	1066	5.3873	0	0
Unigene90952_All	1008	1.3189	0	0
Unigene90960_All	1853	2.0993	0	0
Unigene90961_All	2495	2.1488	0	0
Unigene90969_All	1684	-2.019	0	0
Unigene90988_All	4305	2.2332	0	0
Unigene91003_All	2246	1.7923	0	0
Unigene91004_All	2931	-3.1679	0	0
Unigene91005_All	2281	-1.0841	0	0
Unigene91009_All	1405	-1.6966	0	0
Unigene91010_All	1422	-4.6285	0	0
Unigene91037_All	1793	2.0829	0	0
Unigene91086_All	624	-4.1137	0	0
Unigene91188_All	1105	-1.4133	0	0
Unigene91232_All	781	-3.6275	0	0
Unigene91277_All	1495	-3.9646	0	0
Unigene91329_All	506	6.8677	0	0
Unigene91361_All	360	2.9677	0	0
Unigene91363_All	914	-3.3704	0	0
Unigene91383_All	2864	8.9841	0	0
Unigene91771_All	3383	7.8465	0	0
Unigene91844_All	833	-8.527	0	0
Unigene91879_All	214	6.814	0	0
Unigene9239_All	549	-10.2055	0	0
Unigene92968_All	1036	8.536	0	0
Unigene93331_All	851	-5.9305	0	0
Unigene93332_All	459	5.7988	0	0
Unigene93432_All	738	-6.4041	0	0
Unigene938_All	842	-3.2146	0	0
Unigene93921_All	681	-3.0988	0	0
Unigene94053_All	1404	2.4797	0	0
Unigene94066_All	1843	7.2213	0	0
Unigene94074_All	843	-1.0924	0	0
Unigene94105_All	1151	-5.3951	0	0
Unigene94205_All	380	-6.3907	0	0
Unigene94316_All	1145	-9.0359	0	0
Unigene94377_All	599	-5.3007	0	0
Unigene94435_All	1002	6.9362	0	0
Unigene94628_All	335	-6.5526	0	0
Unigene95031_All	205	6.0211	0	0
Unigene95269_All	989	-7.7813	0	0
Unigene95315_All	5213	10.3401	0	0
Unigene95459_All	3380	-7.4427	0	0
Unigene95463_All	384	-6.5759	0	0
Unigene95586_All	355	-2.8238	0	0
Unigene9561_All	306	-4.2804	0	0
Unigene9563_All	1582	-4.1673	0	0
Unigene95680_All	502	6.7987	0	0
Unigene95741_All	2183	2.3036	0	0
Unigene95949_All	852	-15.3426	0	0
Unigene95953_All	755	-11.474	0	0
Unigene9606_All	2103	8.2017	0	0
Unigene96152_All	676	-16.2326	0	0
Unigene9616_All	304	5.9861	0	0
Unigene96174_All	421	6.3853	0	0
Unigene96400_All	999	-15.6709	0	0
Unigene9646_All	6117	4.9487	0	0
Unigene9654_All	2075	2.6295	0	0
Unigene9660_All	2200	-1.9192	0	0
Unigene9662_All	7242	5.9845	0	0
Unigene96699_All	962	-17.0996	0	0
Unigene9677_All	511	-3.773	0	0
Unigene96980_All	587	-4.6566	0	0
Unigene96983_All	532	-3.6138	0	0
Unigene9699_All	1841	4.8108	0	0
Unigene97038_All	626	-6.183	0	0
Unigene97183_All	886	-5.6742	0	0
Unigene97198_All	2079	-11.148	0	0
Unigene97247_All	1178	-7.5434	0	0
Unigene9742_All	1371	-3.384	0	0
Unigene9747_All	867	5.9381	0	0
Unigene97555_All	785	-4.3931	0	0
Unigene97736_All	289	-4.4339	0	0
Unigene9773_All	1161	-2.5386	0	0
Unigene9774_All	230	-4.1039	0	0
Unigene97912_All	4151	-13.7887	0	0
Unigene9792_All	1385	2.2114	0	0
Unigene97939_All	1665	-9.2631	0	0
Unigene97947_All	292	-18.3294	0	0
Unigene98339_All	403	-17.9328	0	0
Unigene98345_All	314	5.3093	0	0
Unigene9835_All	1890	3.9232	0	0
Unigene98437_All	278	-4.2363	0	0
Unigene9843_All	1113	-2.6758	0	0
Unigene9847_All	2862	7.4576	0	0
Unigene98768_All	272	-4.1123	0	0
Unigene99010_All	271	-5.6202	0	0
Unigene99152_All	349	-15.6369	0	0
Unigene99153_All	971	-13.1435	0	0
Unigene99154_All	543	-13.6057	0	0
Unigene99157_All	1318	-13.08	0	0
Unigene99159_All	542	-11.0359	0	0
Unigene99161_All	200	-19.9718	0	0
Unigene99162_All	3994	-14.0561	0	0
Unigene99164_All	876	-13.7213	0	0
Unigene99165_All	238	-17.5686	0	0
Unigene99168_All	845	-14.6423	0	0
Unigene99178_All	700	-19.439	0	0
Unigene99179_All	953	-10.472	0	0
Unigene99183_All	388	-20.1547	0	0
Unigene99194_All	462	-10.1029	0	0
Unigene99197_All	361	-5.8017	0	0
Unigene99199_All	632	-11.51	0	0
Unigene99206_All	560	-10.5081	0	0
Unigene99207_All	228	-18.3771	0	0
Unigene99213_All	2675	-11.5776	0	0
Unigene99216_All	451	-18.9466	0	0
Unigene99225_All	228	-18.5151	0	0
Unigene99227_All	237	-11.5654	0	0
Unigene99233_All	1083	-9.534	0	0
Unigene99236_All	215	-4.8224	0	0
Unigene9924_All	3855	1.6493	0	0
Unigene99253_All	413	-2.3877	0	0
Unigene99259_All	235	-8.8315	0	0
Unigene99261_All	427	-18.2818	0	0
Unigene99265_All	307	-4.0405	0	0
Unigene99268_All	511	-17.3676	0	0
Unigene99269_All	392	-18.2047	0	0
Unigene99287_All	1288	-16.9463	0	0
Unigene99302_All	258	-7.631	0	0
Unigene99305_All	806	-9.1489	0	0
Unigene99311_All	949	-16.9069	0	0
Unigene99329_All	2051	-9.1355	0	0
Unigene99334_All	605	-8.8939	0	0
Unigene99336_All	597	-10.1218	0	0
Unigene99341_All	450	-16.7639	0	0
Unigene99355_All	719	-11.4139	0	0
Unigene99365_All	347	-8.5911	0	0
Unigene99376_All	1470	-10.1249	0	0
Unigene99383_All	869	-9.2368	0	0
Unigene99387_All	686	-8.0733	0	0
Unigene99392_All	907	-11.1599	0	0
Unigene99393_All	563	-9.3344	0	0
Unigene99401_All	546	-16.1802	0	0
Unigene99421_All	1721	-15.9595	0	0
Unigene9943_All	674	2.2768	0	0
Unigene99440_All	460	-8.6557	0	0
Unigene99457_All	282	-7.956	0	0
Unigene99524_All	399	-7.2513	0	0
Unigene99528_All	739	-8.7543	0	0
Unigene99549_All	1642	-11.2035	0	0
Unigene99551_All	951	-10.0614	0	0
Unigene99554_All	865	-8.2753	0	0
Unigene99572_All	1408	-8.0967	0	0
Unigene99580_All	673	-15.6071	0	0
Unigene99610_All	1462	-7.8029	0	0
Unigene99653_All	816	-7.6539	0	0
Unigene99714_All	983	-15.5334	0	0
Unigene99743_All	1170	-7.1187	0	0
Unigene99753_All	269	6.3288	0	0
Unigene99785_All	1198	-9.6387	0	0
Unigene99938_All	2256	-6.5729	0	0
Unigene99977_All	1412	-14.5505	0	0
CL18898.Contig1_All	542	6.3655	0	2.3874e-306
Unigene177305_All	1963	9.9584	0	2.3862e-306
Unigene68387_All	450	5.1058	0	2.3849e-306
CL15628.Contig1_All	4434	2.8018	4e-308	4.7674e-306
Unigene176954_All	1210	7.0245	1.4e-307	1.6677e-305
Unigene64250_All	1444	-7.3076	1.4e-307	1.6669e-305
Unigene81018_All	422	2.2173	1.4e-307	1.666e-305
CL4079.Contig7_All	3255	2.1883	2e-307	2.3788e-305
Unigene177119_All	1565	9.9543	2e-307	2.3776e-305
CL12881.Contig2_All	2517	-3.711	4e-307	4.7526e-305
Unigene77555_All	1876	5.0639	4e-307	4.7502e-305
Unigene780_All	2015	2.8382	4e-307	4.7477e-305
CL6263.Contig3_All	1996	6.4675	6e-307	7.1179e-305
Unigene40694_All	534	-2.3123	6e-307	7.1143e-305
CL12498.Contig1_All	585	4.1064	1.8e-306	2.1332e-304
Unigene74886_All	1337	7.0203	1.8e-306	2.1321e-304
Unigene49996_All	1311	2.5125	2e-306	2.3678e-304
Unigene81211_All	1292	-1.8704	4e-306	4.7331e-304
Unigene23001_All	260	-1.5738	6e-306	7.096e-304
Unigene99827_All	1024	-7.5123	1.4e-305	1.654e-303
Unigene21586_All	2199	-3.5683	2e-305	2.3617e-303
Unigene11428_All	1331	3.0641	6e-305	7.0814e-303
Unigene65525_All	614	-3.7106	2e-304	2.3593e-302
CL17223.Contig2_All	677	-3.0123	2.7354e-304	3.2251e-302
Unigene22618_All	242	6.4545	6.8306e-304	8.0453e-302
Unigene38510_All	1234	-5.6297	9e-304	1.0595e-301
Unigene67290_All	891	7.4053	1.1484e-303	1.3512e-301
Unigene175562_All	238	5.9855	1.4e-303	1.6464e-301
CL1153.Contig1_All	2847	2.7769	3.2534e-303	3.8222e-301
Unigene77182_All	2903	4.0475	1.5897e-302	1.8667e-300
Unigene174060_All	227	8.9458	1.8836e-302	2.2106e-300
Unigene75088_All	596	-3.0756	2.7072e-302	3.1756e-300
CL15653.Contig1_All	3012	3.6989	2.8789e-302	3.3753e-300
Unigene89024_All	326	4.5313	3.6888e-302	4.3227e-300
Unigene4940_All	900	1.3628	4.1048e-302	4.8076e-300
Unigene32940_All	1009	-5.1759	4.2785e-302	5.0086e-300
Unigene62148_All	1810	-1.184	9.1824e-302	1.0744e-299
Unigene42710_All	754	-1.2721	1.1739e-301	1.3729e-299
CL6112.Contig8_All	7836	2.818	1.6882e-300	1.9733e-298
Unigene99239_All	325	-10.024	1.7031e-300	1.9897e-298
Unigene38939_All	2407	2.9884	1.8173e-300	2.122e-298
Unigene19795_All	2186	4.4147	4.3409e-300	5.0661e-298
Unigene26213_All	642	-3.1245	5.1522e-300	6.01e-298
CL2642.Contig2_All	1425	3.6598	1.0968e-299	1.2788e-297
Unigene636_All	2596	2.2369	1.3135e-299	1.5306e-297
CL12726.Contig2_All	1162	-3.416	1.3175e-299	1.5345e-297
Unigene48481_All	1233	4.9618	2.4875e-299	2.8943e-297
Unigene58072_All	2200	6.4341	2.7223e-299	3.1659e-297
Unigene39068_All	2789	-3.2033	3.6036e-299	4.1887e-297
Unigene39750_All	3079	4.1084	4.823e-299	5.6032e-297
Unigene46188_All	2697	7.3842	4.9701e-299	5.7712e-297
CL16287.Contig1_All	983	4.1238	5.171e-299	6.0015e-297
Unigene55777_All	816	-3.757	9e-299	1.044e-296
CL6597.Contig1_All	2511	-3.5765	1.3307e-298	1.5428e-296
Unigene76832_All	4376	3.7803	1.5305e-298	1.7736e-296
Unigene175693_All	1597	8.3523	2.7263e-298	3.1577e-296
Unigene40647_All	1259	-2.4046	2.9236e-298	3.3846e-296
Unigene11379_All	1765	4.3669	3.1919e-298	3.6933e-296
CL12019.Contig1_All	3325	-2.131	3.435e-298	3.9726e-296
Unigene143115_All	480	6.8202	3.6824e-298	4.2566e-296
Unigene20478_All	930	2.4541	6.8602e-298	7.926e-296
CL11538.Contig1_All	960	9.9106	9e-298	1.0388e-295
Unigene64525_All	458	6.1265	1.012e-297	1.1675e-295
Unigene65369_All	438	6.6733	1.6521e-297	1.9049e-295
Unigene29073_All	5322	1.348	1.7266e-297	1.9898e-295
Unigene78999_All	776	4.4897	1.9145e-297	2.2053e-295
CL21686.Contig8_All	899	3.8569	2.2362e-297	2.5745e-295
CL4300.Contig1_All	2530	-5.403	2.2685e-297	2.6104e-295
Unigene100082_All	503	2.5401	4.3416e-297	4.9935e-295
Unigene30824_All	1264	4.285	7.2008e-297	8.2779e-295
CL11122.Contig1_All	1619	-4.1762	1.5734e-296	1.8079e-294
Unigene32359_All	634	1.1401	2.1886e-296	2.5135e-294
Unigene77288_All	1434	-2.9453	3.8867e-296	4.4614e-294
CL10530.Contig2_All	6240	-4.2867	5.0238e-296	5.7638e-294
Unigene177375_All	842	-2.1872	6.1853e-296	7.0929e-294
Unigene20642_All	1982	-3.6978	8.3951e-296	9.622e-294
Unigene176851_All	897	8.3375	2.8024e-295	3.2104e-293
Unigene74377_All	352	5.3925	3.2972e-295	3.7753e-293
Unigene5976_All	364	-3.3278	5.6363e-295	6.4504e-293
Unigene36842_All	404	-16.1281	5.7454e-295	6.572e-293
Unigene2644_All	295	-4.8237	5.9342e-295	6.7846e-293
Unigene51685_All	351	-4.2003	8.242e-295	9.4184e-293
Unigene262_All	1798	2.6916	8.2553e-295	9.4289e-293
Unigene33720_All	660	1.0173	1.3928e-294	1.5901e-292
CL10142.Contig2_All	1188	4.6982	2.7513e-294	3.1393e-292
CL5247.Contig2_All	3026	2.8016	3.4229e-294	3.9038e-292
Unigene448_All	1591	-1.0577	4.3757e-294	4.9879e-292
Unigene14254_All	1285	1.9238	4.953e-294	5.6432e-292
CL15827.Contig1_All	1782	-2.8061	1.647e-293	1.8755e-291
Unigene176695_All	1026	3.2859	1.7371e-293	1.9772e-291
Unigene29623_All	3329	3.8534	2.6656e-293	3.0326e-291
CL3837.Contig1_All	580	-3.1013	3.9589e-293	4.5016e-291
Unigene11586_All	986	-3.2783	4.3379e-293	4.9302e-291
CL13101.Contig2_All	460	-4.8145	9.0206e-293	1.0247e-290
Unigene83096_All	235	-3.295	1.108e-292	1.2581e-290
CL21838.Contig2_All	1009	3.0276	1.8613e-292	2.1122e-290
Unigene78056_All	4589	3.5947	2.2058e-292	2.502e-290
Unigene176916_All	802	7.3514	3.261e-292	3.6953e-290
Unigene71718_All	990	-2.5147	3.6259e-292	4.1067e-290
CL21896.Contig2_All	1093	-1.3488	3.927e-292	4.4455e-290
Unigene58961_All	2079	5.6554	5.265e-292	5.9574e-290
CL18321.Contig1_All	409	5.7866	6.0044e-292	6.7907e-290
Unigene54682_All	210	6.7911	6.4943e-292	7.3411e-290
CL752.Contig1_All	743	-6.0292	1.594e-291	1.801e-289
Unigene67503_All	2835	4.5559	5.5866e-291	6.3088e-289
Unigene2092_All	354	5.2338	5.8005e-291	6.5472e-289
Unigene74033_All	1126	6.3953	6.626e-291	7.4752e-289
Unigene16090_All	454	6.3939	1.2351e-290	1.3928e-288
Unigene74044_All	910	-14.9339	2.299e-290	2.5911e-288
Unigene99598_All	415	-16.0666	2.299e-290	2.5899e-288
Unigene99671_All	1152	-6.7376	2.816e-290	3.1707e-288
Unigene75565_All	202	-4.2973	4.4095e-290	4.9625e-288
Unigene30328_All	2438	7.595	4.6512e-290	5.232e-288
Unigene176528_All	264	16.7966	5.4299e-290	6.1049e-288
Unigene176571_All	530	15.7911	5.4299e-290	6.1019e-288
CL12501.Contig2_All	6636	1.0961	8.4873e-290	9.5331e-288
Unigene21322_All	3251	4.6255	1.1463e-289	1.2869e-287
CL21703.Contig5_All	4545	2.1025	1.3146e-289	1.4751e-287
CL8395.Contig1_All	6925	2.0434	1.5e-289	1.6823e-287
Unigene176959_All	1118	7.3372	3.254e-289	3.6478e-287
Unigene59395_All	1543	-1.2123	5.2581e-289	5.8887e-287
Unigene14278_All	943	-1.9512	7.1461e-289	7.9993e-287
CL4349.Contig2_All	8696	2.1267	7.1626e-289	8.0138e-287
CL9273.Contig1_All	1806	6.9379	8.5746e-289	9.589e-287
Unigene28989_All	5397	4.1643	9.7203e-289	1.0865e-286
CL12314.Contig1_All	1565	8.3047	1.0439e-288	1.1662e-286
Unigene9547_All	582	-2.8051	5.6238e-288	6.28e-286
Unigene79022_All	2514	13.5342	8.6045e-288	9.6038e-286
[truncated: 63,536 more rows]

## Sheet: readme
Column	Information
geneID	The Unigene ID used in our ThebaDB. One ID represent a Unigene. Here, all the Unigene are associated with protein coding sequence for protein family analysis.
geneLength	The length of the Unigene used in the first column.
log2(HEP_FPKM/CNS_FPKM)	The log2 ratio between the expression scores from two differen tissues.
pvalue	The significant scores estimated by DESeq.
FDR	The adjusted significant scores estimated by DESeq using FDR method.
